# Supplementary material for: A Hybrid Chalcone Combining the Trimethoxyphenyl and Isatinyl Groups Targets Multiple Oncogenic Proteins and Pathways in Hepatocellular Carcinoma Cells
Source: PLoS One. 2016 Aug 15;11(8):e0161025. doi: 10.1371/journal.pone.0161025 (PMC4985065; doi:10.1371/journal.pone.0161025)
Supplement: S1 Excel File — The file contains two sheets: the band I and the band II sheets list the 3MCIC-binding proteins identified by MS from the two corresponding bands in the SDS-PAGE gel (Fig 9A). More detailed message in the sheets can be seen by clicking the plus-sign buttons on the left column. (XLS) [file pone.0161025.s001.xls]

## Sheet: Band I
Accession	Description	Score	Coverage	# Proteins	# Unique Peptides	# Peptides	# PSMs	Area	# AAs	MW [kDa]	calc. pI
P68104	Elongation factor 1-alpha 1 OS=Homo sapiens GN=EEF1A1 PE=1 SV=1 - [EF1A1_HUMAN]	1330.9	51.95	4	15	26	584	1.71343e+08	462	50	9.01221
	A2	Sequence	# PSMs	# Proteins	# Protein Groups	Protein Group Accessions	Modifications	ΔCn	Area	q-Value	PEP	XCorr	Charge	MH+ [Da]	ΔM [ppm]	RT [min]	# Missed Cleavages
	High	SGDAAIVDmVPGKPmcVESFSDYPPLGR	55	2	1	P68104	M9(Oxidation); M15(Oxidation); C16(Carbamidomethyl)	0	4.85178e+07	0	2.615e-08	4.71405	3	3027.41	5.01324	43.2566	0
	High	VETGVLKPGmVVTFAPVNVTTEVK	4	2	1	P68104	M10(Oxidation)	0	6.63116e+06	0	2.358e-07	4.32679	3	2531.39	4.11757	35.5603	0
	High	SGDAAIVDMVPGKPmcVESFSDYPPLGR	12	2	1	P68104	M15(Oxidation); C16(Carbamidomethyl)	0	1.47719e+06	0	3.529e-05	4.04936	3	3011.41	3.43237	36.9035	0
	High	SVEmHHEALSEALPGDNVGFNVK	56	2	2	P68104;Q05639	M4(Oxidation)	0	1.59074e+07	0	9.225e-09	3.90854	2	2496.2	5.9398	30.5817	0
	High	SVEMHHEALSEALPGDNVGFNVK	10	2	2	P68104;Q05639		0	3.20876e+06	0	7.091e-09	3.90227	3	2480.2	3.97168	31.4006	0
	High	EHALLAYTLGVK	94	3	2	P68104;Q05639		0	8.17169e+07	0	7.66e-07	3.76196	3	1314.75	3.95439	33.7438	0
	High	THINIVVIGHVDSGK	8	5	2	P68104;Q05639		0	1.64773e+06	0	3.609e-07	3.70772	3	1588.89	3.81435	28.53	0
	High	KDGNASGTTLLEALDcILPPTRPTDKPLR	2	2	1	P68104	C16(Carbamidomethyl)	0	560335	0	0.001637	3.52339	3	3149.68	5.18174	40.1312	1
	High	YEEIVKEVSTYIKK	4	2	1	P68104		0	2.01516e+06	0	2.524e-07	3.42181	2	1728.95	3.42417	32.7998	2
	High	YEEIVKEVSTYIK	8	2	1	P68104		0	3.97867e+06	0	2.725e-06	3.35956	2	1600.85	3.85022	35.4396	1
	High	IGGIGTVPVGR	63	3	2	P68104;Q05639		0	2.63389e+08	0	1.131e-05	3.2989	2	1025.62	5.12357	36.8126	0
	High	YYVTIIDAPGHR	92	4	1	P68104		0	8.12012e+07	0	0.0001536	3.29561	2	1404.73	5.15345	29.8504	0
	High	QLIVGVNKmDSTEPPYSQK	6	2	1	P68104	M9(Oxidation)	0	3.23143e+06	0	2.216e-05	3.25994	3	2150.09	4.93093	26.4511	1
	High	YYVTIIDAPGHRDFIK	3	4	1	P68104		0	2.86003e+06	0	8.364e-07	3.20615	2	1908.01	3.34841	32.1947	1
	High	FEKEAAEmGK	7	5	2	P68104;Q05639	M8(Oxidation)	0	2.37467e+06	0	0.003188	3.02638	2	1155.54	4.18704	14.9919	1
	High	mDSTEPPYSQK	8	2	1	P68104	M1(Oxidation)	0	7.1964e+06	0	5.271e-05	2.64384	2	1298.56	2.70769	18.8496	0
	High	FEKEAAEMGK	1	5	2	P68104;Q05639		0	222846	0	0.001013	2.55319	2	1139.54	2.6758	18.3909	1
	High	LPLQDVYK	54	3	2	P68104;Q05639		0	1.11478e+08	0	0.003424	2.48653	2	975.554	2.96171	45.9162	0
	High	TIEKFEKEAAEmGK	2	5	2	P68104;Q05639	M12(Oxidation)	0	449238	0	0.0001044	2.48064	3	1626.81	4.10868	23.1145	2
	High	STTTGHLIYK	50	5	2	P68104;Q05639		0	1.39164e+08	0	0.001732	2.41652	2	1120.6	4.19097	22.629	0
	High	VETGVLKPGMVVTFAPVNVTTEVK	1	2	1	P68104		0	212421	0	0.0009748	1.97643	3	2515.39	3.89353	37.1338	0
	High	mDSTEPPYSQKR	4	2	1	P68104	M1(Oxidation)	0	700096	0	3.939e-05	1.7781	2	1454.66	4.56748	17.3691	1
	High	QTVAVGVIK	15	3	2	P68104;Q05639		0	5.29367e+07	0.001	0.0157	1.4325	2	914.571	4.88473	28.0945	0
	High	QLIVGVNK	9	3	2	P68104;Q05639		0	5.13464e+07	0.001	0.00912	1.01319	2	870.544	4.05124	25.7279	0
	High	KLEDGPK	6	2	1	P68104		0	1.88984e+07	0.002	0.0263	1.84251	2	786.438	3.04484	15.05	1
	High	DGNASGTTLLEALDcILPPTRPTDKPLR	2	2	1	P68104	C15(Carbamidomethyl)	0	918138	0.003	0.03938	1.95377	4	3021.58	3.55856	42.283	0
	High	RYEEIVK	2	2	1	P68104		0	1.20665e+07	0.003	0.04802	1.85596	2	936.519	4.69121	20.2073	1
	High	QLIVGVNKmDSTEPPYSQKR	1	2	1	P68104	M9(Oxidation)	0	221760	0.005	0.0771	1.94002	3	2306.19	4.65672	25.2592	2
	High	TIEKFEK	3	5	2	P68104;Q05639		0	7.25054e+07	0.007	0.09524	2.15093	2	894.497	4.02506	26.5107	1
	High	EVSTYIKK	2	2	1	P68104		0	2.63855e+07	0.007	0.1041	1.31038	2	967.548	1.68638	18.8674	1
P26641	Elongation factor 1-gamma OS=Homo sapiens GN=EEF1G PE=1 SV=3 - [EF1G_HUMAN]	1218.09	43.02	2	23	23	633	9.11702e+07	437	50	6.66846
	A2	Sequence	# PSMs	# Proteins	# Protein Groups	Protein Group Accessions	Modifications	ΔCn	Area	q-Value	PEP	XCorr	Charge	MH+ [Da]	ΔM [ppm]	RT [min]	# Missed Cleavages
	High	KAAAPAPEEEmDEcEQALAAEPK	12	2	1	P26641	M11(Oxidation); C14(Carbamidomethyl)	0	1.48532e+07	0	3.447e-09	5.14747	3	2501.13	4.47429	25.7853	1
	High	ALIAAQYSGAQVR	63	2	1	P26641		0	1.08435e+08	0	4.485e-07	4.3092	2	1347.74	2.6128	27.5122	0
	High	AKDPFAHLPK	39	2	1	P26641		0	1.95296e+07	0	2.276e-05	3.96489	3	1123.63	2.6415	29.0254	1
	High	KAAAPAPEEEMDEcEQALAAEPK	3	2	1	P26641	C14(Carbamidomethyl)	0	1.77047e+06	0	1.402e-06	3.84277	3	2485.14	6.60757	30.3958	1
	High	KLDPGSEETQTLVR	84	2	1	P26641		0	8.75884e+07	0	1.952e-07	3.64495	2	1572.83	4.70267	26.504	1
	High	WFLTcINQPQFR	37	2	1	P26641	C5(Carbamidomethyl)	0	1.06746e+07	0	9.607e-06	3.39483	2	1609.8	3.6559	39.3277	0
	High	LDPGSEETQTLVR	55	2	1	P26641		0	5.57789e+07	0	7.206e-06	3.35594	2	1444.74	5.03464	28.0914	0
	High	AAAPAPEEEmDEcEQALAAEPK	19	2	1	P26641	M10(Oxidation); C13(Carbamidomethyl)	0	9.05418e+06	0	1.544e-07	3.34011	2	2373.03	5.05555	26.9173	0
	High	EYFSWEGAFQHVGK	46	2	1	P26641		0	6.41872e+06	0	1.903e-05	3.23876	2	1684.78	4.7505	37.193	0
	High	VLSAPPHFHFGQTNR	107	2	1	P26641		0	7.74868e+07	0	1.19e-06	3.12703	2	1707.88	4.60147	29.5972	0
	High	STFVLDEFKR	67	2	1	P26641		0	5.92436e+07	0	0.0002429	3.02496	2	1241.66	3.82784	33.1092	1
	High	AAAPAPEEEMDEcEQALAAEPK	1	2	1	P26641	C13(Carbamidomethyl)	0	1.27046e+06	0	4.163e-07	2.90728	2	2357.04	4.07186	32.0281	0
	High	DGWSLWYSEYR	1	2	1	P26641		0	245655	0	0.0009039	2.6619	2	1461.65	4.90473	39.0841	0
	High	ILGLLDAYLK	20	2	1	P26641		0	1.61478e+07	0	0.001206	2.65492	2	1118.69	3.95792	42.2087	0
	High	RILGLLDAYLK	1	2	1	P26641		0	589866	0	0.0003293	2.01383	2	1274.79	4.10764	38.6797	1
	High	QATENAKEEVRR	11	2	1	P26641		0	2.82646e+07	0	0.002512	1.6811	3	1430.74	4.57371	14.0723	2
	High	QATENAKEEVR	11	2	1	P26641		0	9.41182e+06	0	0.00224	1.246	2	1274.64	5.08453	14.2619	1
	High	DPFAHLPK	4	2	1	P26641		0	6.19899e+06	0.001	0.01216	2.15349	2	924.497	2.97167	25.2995	0
	High	QVLEPSFR	3	2	1	P26641		0	3.58494e+07	0.001	0.01503	1.24513	2	975.529	3.45567	27.5498	0
	High	mAQFDAK	2	2	1	P26641	M1(Oxidation)	0	1.01108e+07	0.002	0.02664	2.24752	2	826.379	3.66155	16.7211	0
	High	TFLVGER	17	2	1	P26641		0	5.52843e+07	0.002	0.02994	2.18508	2	821.456	5.30633	32.3148	0
	High	QAFPNTNR	13	2	1	P26641		0	5.40544e+07	0.002	0.02234	1.54068	2	947.473	3.75387	24.3305	0
	High	FAETQPK	12	2	1	P26641		0	2.53383e+07	0.003	0.04418	2.18868	2	820.423	3.85411	16.1034	0
	High	AVLGEVK	4	2	1	P26641		0	1.50286e+07	0.003	0.04072	1.65211	2	715.438	3.94081	22.8658	0
	High	STFVLDEFK	1	2	1	P26641		0	5.6878e+06	0.005	0.0745	2.62897	2	1085.56	3.52085	35.1721	0
Q05639	Elongation factor 1-alpha 2 OS=Homo sapiens GN=EEF1A2 PE=1 SV=1 - [EF1A2_HUMAN]	821.1	33.48	1	3	14	375	1.71343e+08	463	50	9.02686
	A2	Sequence	# PSMs	# Proteins	# Protein Groups	Protein Group Accessions	Modifications	ΔCn	Area	q-Value	PEP	XCorr	Charge	MH+ [Da]	ΔM [ppm]	RT [min]	# Missed Cleavages
	High	SVEmHHEALSEALPGDNVGFNVK	56	2	2	P68104;Q05639	M4(Oxidation)	0	1.59074e+07	0	9.225e-09	3.90854	2	2496.2	5.9398	30.5817	0
	High	SVEMHHEALSEALPGDNVGFNVK	10	2	2	P68104;Q05639		0	3.20876e+06	0	7.091e-09	3.90227	3	2480.2	3.97168	31.4006	0
	High	EHALLAYTLGVK	94	3	2	P68104;Q05639		0	8.17169e+07	0	7.66e-07	3.76196	3	1314.75	3.95439	33.7438	0
	High	THINIVVIGHVDSGK	8	5	2	P68104;Q05639		0	1.64773e+06	0	3.609e-07	3.70772	3	1588.89	3.81435	28.53	0
	High	IGGIGTVPVGR	63	3	2	P68104;Q05639		0	2.63389e+08	0	1.131e-05	3.2989	2	1025.62	5.12357	36.8126	0
	High	YYITIIDAPGHR	1	1	1	Q05639		0	620797	0	7.459e-07	3.05197	2	1418.75	3.79431	31.9822	0
	High	FEKEAAEmGK	7	5	2	P68104;Q05639	M8(Oxidation)	0	2.37467e+06	0	0.003188	3.02638	2	1155.54	4.18704	14.9919	1
	High	FEKEAAEMGK	1	5	2	P68104;Q05639		0	222846	0	0.001013	2.55319	2	1139.54	2.6758	18.3909	1
	High	LPLQDVYK	54	3	2	P68104;Q05639		0	1.11478e+08	0	0.003424	2.48653	2	975.554	2.96171	45.9162	0
	High	TIEKFEKEAAEmGK	2	5	2	P68104;Q05639	M12(Oxidation)	0	449238	0	0.0001044	2.48064	3	1626.81	4.10868	23.1145	2
	High	STTTGHLIYK	50	5	2	P68104;Q05639		0	1.39164e+08	0	0.001732	2.41652	2	1120.6	4.19097	22.629	0
	High	SGDAAIVEmVPGKPmcVESFSQYPPLGR	1	1	1	Q05639	M9(Oxidation); M15(Oxidation); C16(Carbamidomethyl)	0	0	0.001	0.006329	2.45806	3	3054.45	4.59647	37.408	0
	High	QTVAVGVIK	15	3	2	P68104;Q05639		0	5.29367e+07	0.001	0.0157	1.4325	2	914.571	4.88473	28.0945	0
	High	QLIVGVNK	9	3	2	P68104;Q05639		0	5.13464e+07	0.001	0.00912	1.01319	2	870.544	4.05124	25.7279	0
	High	TIEKFEK	3	5	2	P68104;Q05639		0	7.25054e+07	0.007	0.09524	2.15093	2	894.497	4.02506	26.5107	1
	High	QTVAVGVIKNVEKK	1	1	1	Q05639		0	462259	0.009	0.1143	1.41062	2	1512.92	4.47403	26.5285	2
P04264	Keratin, type II cytoskeletal 1 OS=Homo sapiens GN=KRT1 PE=1 SV=6 - [K2C1_HUMAN]	113.502	37.42	1	14	17	45	1.95466e+06	644	67	8.11865
	A2	Sequence	# PSMs	# Proteins	# Protein Groups	Protein Group Accessions	Modifications	ΔCn	Area	q-Value	PEP	XCorr	Charge	MH+ [Da]	ΔM [ppm]	RT [min]	# Missed Cleavages
	High	FSScGGGGGSFGAGGGFGSR	1	1	1	P04264	C4(Carbamidomethyl)	0	224471	0	1.42e-11	3.99938	2	1765.74	3.1651	27.9966	0
	High	GGGGGGYGSGGSSYGSGGGSYGSGGGGGGGR	4	1	1	P04264		0	488624	0	3.262e-07	3.59489	2	2383.96	4.08825	20.4893	0
	High	FLEQQNQVLQTK	6	3	2	P04264;P35908		0	2341191	0	7.535e-07	3.44007	2	1475.79	3.31174	26.6303	0
	High	SKAEAESLYQSK	3	1	1	P04264		0	1.81452e+06	0	1.125e-05	3.41451	2	1340.68	4.61061	20.1677	1
	High	SLDLDSIIAEVK	4	1	1	P04264		0	451895	0	3.845e-06	3.3862	2	1302.72	3.51792	40.7787	0
	High	GSGGGSSGGSIGGR	4	1	1	P04264		0	1.26833e+06	0	0.003512	3.31436	2	1092.51	3.52416	12.3322	0
	High	TNAENEFVTIK	1	1	1	P04264		0	740316	0	0.0005125	3.08949	2	1265.64	3.27401	28.7743	0
	High	SLNNQFASFIDK	2	1	1	P04264		0	1.167e+06	0	0.0001318	3.01469	2	1383.7	5.55348	36.2294	0
	High	LRSEIDNVKK	1	1	1	P04264		0	145122	0	0.0003335	3.00595	3	1201.69	2.94942	17.5879	2
	High	QISNLQQSISDAEQR	1	1	1	P04264		0	334730	0	5.156e-06	2.85286	2	1716.86	4.51582	30.003	0
	High	NKYEDEINKR	4	11	4	P05787;P02538;P13647;P04264		0	1.30464e+06	0	0.001595	2.7393	3	1308.66	3.70723	19.4086	2
	High	TNAENEFVTIKK	4	1	1	P04264		0	889340	0	0.0004694	2.4875	2	1393.74	2.01017	25.2704	1
	High	LDSELKNmQDmVEDYR	2	1	1	P04264	M8(Oxidation); M11(Oxidation)	0	161292	0	0.0001001	2.17127	3	2017.89	3.4879	25.463	1
	High	AQYEDIAQK	4	1	1	P04264		0	1.70827e+06	0.001	0.01693	2.63338	2	1065.52	3.56504	20.5755	0
	High	IEISELNR	1	2	2	P04264;P35908		0	480444	0.001	0.009826	2.38985	2	973.533	1.53275	27.1167	0
	High	DYQELmNTK	1	1	1	P04264	M6(Oxidation)	0	149864	0.001	0.01171	2.06333	2	1157.52	3.8791	20.8706	0
	High	GSYGSGGSSYGSGGGSYGSGGGGGGHGSYGSGSSSGGYR	2	1	1	P04264		0	640599	0.003	0.03819	1.81332	3	3312.32	2.90217	22.5346	0
P36578	60S ribosomal protein L4 OS=Homo sapiens GN=RPL4 PE=1 SV=5 - [RL4_HUMAN]	77.1638	43.09	4	19	19	34	3.30329e+06	427	48	11.063
	A2	Sequence	# PSMs	# Proteins	# Protein Groups	Protein Group Accessions	Modifications	ΔCn	Area	q-Value	PEP	XCorr	Charge	MH+ [Da]	ΔM [ppm]	RT [min]	# Missed Cleavages
	High	NNRQPYAVSELAGHQTSAESWGTGR	1	3	1	P36578		0	906255	0	5.395e-11	4.84625	3	2716.29	4.15344	29.0793	1
	High	VDKAAAAAAALQAK	2	3	1	P36578		0	324611	0	4.043e-07	3.64047	2	1298.75	4.01241	23.5275	1
	High	IEEVPELPLVVEDK	2	2	1	P36578		0	2.24683e+06	0	6.361e-05	3.3021	2	1608.88	3.97351	37.1225	0
	High	IEEVPELPLVVEDKVEGYKK	2	2	1	P36578		0	567129	0	3.142e-05	3.23055	2	2313.27	4.81821	36.2002	2
	High	QPYAVSELAGHQTSAESWGTGR	1	3	1	P36578		0	553510	0	6.301e-10	3.12428	2	2332.11	4.88217	30.5593	0
	High	KLDELYGTWR	2	2	1	P36578		0	1.21848e+06	0	0.0006142	2.89734	2	1280.67	4.73962	30.9034	1
	High	RGPcIIYNEDNGIIK	1	2	1	P36578	C4(Carbamidomethyl)	0	489091	0	6.899e-06	2.83462	2	1761.9	4.99178	29.79	1
	High	GPcIIYNEDNGIIK	1	2	1	P36578	C3(Carbamidomethyl)	0	239384	0	4.302e-06	2.67968	2	1605.8	4.8974	31.5814	0
	High	APIRPDIVNFVHTNLRK	2	3	1	P36578		0	207709	0	0.0001864	2.64759	3	1990.14	3.26866	32.2659	1
	High	IEEVPELPLVVEDKVEGYK	1	2	1	P36578		0	169288	0	0.00124	2.44765	2	2185.17	4.87689	38.1366	1
	High	NIPGITLLNVSK	8	2	1	P36578		0	4.71377e+06	0	0.0001203	2.25477	2	1268.76	4.08072	36.5019	0
	High	YAIcSALAASALPALVmSK	2	3	1	P36578	C4(Carbamidomethyl); M17(Oxidation)	0	198947	0	9.256e-05	2.25136	2	1953.03	4.06266	39.6454	0
	High	GHRIEEVPELPLVVEDK	1	2	1	P36578		0	350488	0	0.001731	2.16405	3	1959.06	4.4186	33.211	1
	High	SGQGAFGNmcR	3	3	1	P36578	M9(Oxidation); C10(Carbamidomethyl)	0	967534	0.001	0.01156	2.3986	2	1200.49	3.29776	18.5515	0
	High	TKEAVLLLK	1	3	1	P36578		0	732850	0.001	0.006293	2.23873	2	1014.66	4.32908	27.6147	1
	High	TKEAVLLLKK	1	3	1	P36578		0	49093.3	0.001	0.00847	2.10321	3	1142.75	3.35198	23.9893	2
	High	mINTDLSR	1	2	1	P36578	M1(Oxidation)	0	2.70771e+06	0.001	0.008551	1.97863	2	965.476	3.7798	20.8355	0
	High	SNYNLPmHK	1	2	1	P36578	M7(Oxidation)	0	2.4884e+06	0.002	0.01948	2.29315	2	1119.53	5.02266	20.0477	0
	High	KPTTEEKKPAA	1	2	1	P36578		0	249347	0.005	0.07093	1.92905	2	1199.67	2.6808	10.816	1
Q8NC51-4	Isoform 4 of Plasminogen activator inhibitor 1 RNA-binding protein OS=Homo sapiens GN=SERBP1 - [PAIRB_HUMAN]	73.9803	35.4	4	11	11	30	2.64054e+06	387	50	8.44092
	A2	Sequence	# PSMs	# Proteins	# Protein Groups	Protein Group Accessions	Modifications	ΔCn	Area	q-Value	PEP	XCorr	Charge	MH+ [Da]	ΔM [ppm]	RT [min]	# Missed Cleavages
	High	SAAQAAAQTNSNAAGK	8	4	1	Q8NC51-4		0	2.59466e+06	0	3.482e-07	4.22049	2	1460.72	5.11728	14.3875	0
	High	SKSEEAHAEDSVmDHHFR	4	4	1	Q8NC51-4	M13(Oxidation)	0	389198	0	6.777e-07	3.58554	3	2127.93	5.25125	19.8324	1
	High	EAGGGGVGGPGAK	5	4	1	Q8NC51-4		0	2.22591e+06	0	2.458e-06	2.87134	2	1013.5	3.62804	13.2639	0
	High	RPDQQLQGEGK	3	4	1	Q8NC51-4		0	3.10104e+06	0	0.003254	2.72236	2	1255.64	3.37259	15.108	0
	High	KPNEGADGQWK	2	4	1	Q8NC51-4		0	263332	0	0.0005249	2.67742	2	1229.59	3.17579	17.7569	0
	High	RFEKPLEEK	1	4	1	Q8NC51-4		0	361275	0	0.0001034	2.53843	3	1175.65	3.46103	18.6578	1
	High	FDQLFDDESDPFEVLK	3	4	1	Q8NC51-4		0	418320	0	3.737e-05	2.5095	2	1943.9	3.71915	41.3115	0
	High	SEEAHAEDSVmDHHFR	1	4	1	Q8NC51-4	M11(Oxidation)	0	137165	0	0.003509	2.47336	3	1912.8	5.6749	20.4453	0
	High	SSASAPDVDDPEAFPALA	1	4	1	Q8NC51-4		0	1.46422e+06	0.001	0.01252	2.2193	2	1759.81	4.21444	35.697	0
	High	KNPLPPSVGVVDKK	1	4	1	Q8NC51-4		0	158086	0.004	0.05346	1.76137	2	1477.88	4.82831	23.0641	2
	High	EETQPPVALKK	1	4	1	Q8NC51-4		0	867794	0.005	0.06855	2.06326	2	1239.7	5.90179	20.81	1
P35908	Keratin, type II cytoskeletal 2 epidermal OS=Homo sapiens GN=KRT2 PE=1 SV=2 - [K22E_HUMAN]	60.2359	27.54	15	9	14	21	1.08109e+06	639	70	8.00146
	A2	Sequence	# PSMs	# Proteins	# Protein Groups	Protein Group Accessions	Modifications	ΔCn	Area	q-Value	PEP	XCorr	Charge	MH+ [Da]	ΔM [ppm]	RT [min]	# Missed Cleavages
	High	SKEEAEALYHSK	2	1	1	P35908		0	121077	0	1.455e-05	3.92887	2	1391.69	5.55621	19.4368	1
	High	GFSSGSAVVSGGSR	1	1	1	P35908		0	193213	0	0.0001051	3.62072	2	1254.61	2.89987	22.2402	0
	High	HGGGGGGFGGGGFGSR	1	1	1	P35908		0	154445	0	3.159e-07	3.5517	2	1320.59	5.47043	23.2903	0
	High	FLEQQNQVLQTK	6	3	2	P04264;P35908		0	2341191	0	7.535e-07	3.44007	2	1475.79	3.31174	26.6303	0
	High	GGSISGGGYGSGGGK	1	1	1	P35908		0	118021	0	4.62e-05	3.40376	2	1197.55	4.14984	17.1465	0
	High	NLDLDSIIAEVK	2	9	3	P13647;P02538;P35908		0	178808	0	9.19e-05	3.09027	2	1329.73	4.52118	40.7578	0
	High	KYEDEINKR	1	4	1	P35908		0	121754	0	0.002058	2.56853	2	1194.62	3.7845	17.0385	2
	High	YEELQVTVGR	1	1	1	P35908		0	50713.3	0	0.001204	2.52985	2	1193.62	4.00119	28.26	0
	High	GSSSGGGYSSGSSSYGSGGR	1	1	1	P35908		0	69460.5	0	0.0003128	2.36729	2	1740.71	3.70678	17.6569	0
	High	AQYEEIAQR	1	7	2	P02538;P35908		0	365633	0	0.0003972	2.28988	2	1107.55	4.35719	21.7761	0
	High	TAAENDFVTLKK	1	1	1	P35908		0	128843	0.001	0.01341	2.4409	2	1336.71	2.80826	25.6982	1
	High	IEISELNR	1	2	2	P04264;P35908		0	480444	0.001	0.009826	2.38985	2	973.533	1.53275	27.1167	0
	High	GGSSSGGGYGSGGGGSSSVK	1	1	1	P35908		0	15610.1	0.001	0.005486	1.98018	2	1588.69	4.64672	14.9692	0
	High	FASFIDK	1	32	5	P02538;P35908;P05787;P08729;P13647		0	421650	0.007	0.09584	1.66423	2	827.433	4.10039	29.1942	0
P13645	Keratin, type I cytoskeletal 10 OS=Homo sapiens GN=KRT10 PE=1 SV=6 - [K1C10_HUMAN]	51.7755	23.46	10	13	15	22	1.10967e+06	584	57	5.21143
	A2	Sequence	# PSMs	# Proteins	# Protein Groups	Protein Group Accessions	Modifications	ΔCn	Area	q-Value	PEP	XCorr	Charge	MH+ [Da]	ΔM [ppm]	RT [min]	# Missed Cleavages
	High	SQYEQLAEQNR	1	1	1	P13645		0	299024	0	1.631e-05	3.59081	2	1365.65	4.43896	22.6556	0
	High	ALEESNYELEGK	4	1	1	P13645		0	1.39039e+06	0	1.236e-06	3.37849	2	1381.65	3.37156	25.3207	0
	High	QSLEASLAETEGR	1	1	1	P13645		0	506701	0	3.448e-07	3.32826	2	1390.69	3.35315	29.4992	0
	High	ELTTEIDNNIEQISSYK	2	1	1	P13645		0	187636	0	1.128e-07	3.1891	2	1996.98	4.38794	36.1653	0
	High	VTmQNLNDR	1	7	2	P02533;P13645	M3(Oxidation)	0	484559	0	0.0001898	2.6173	2	1106.53	3.41101	16.1678	0
	High	IRLENEIQTYR	1	1	1	P13645		0	328004	0	0.0003561	2.56322	2	1434.78	3.61923	28.3436	1
	High	SLLEGEGSSGGGGR	3	1	1	P13645		0	944879	0	0.0007722	2.41195	2	1262.6	3.48392	22.2808	0
	High	NHEEEmKDLR	1	1	1	P13645	M6(Oxidation)	0	148876	0	0.001545	2.35328	2	1316.59	3.15778	13.4313	1
	High	LKYENEVALR	1	1	1	P13645		0	463873	0	6.264e-05	2.26558	2	1234.68	3.51176	25.6103	1
	High	LASYLDKVR	1	9	2	P02533;P13645		0	137524	0	0.002677	2.03255	2	1064.61	4.24208	25.8703	1
	High	QSVEADINGLR	1	7	1	P13645		0	61427.3	0	0.0005194	2.02221	2	1201.62	4.59958	29.2898	0
	High	LENEIQTYR	2	1	1	P13645		0	321757	0	0.002993	1.82497	2	1165.59	3.72998	24.1732	0
	High	YENEVALR	1	1	1	P13645		0	70905.8	0.001	0.01197	1.23755	2	993.503	3.09819	23.4392	0
	High	DAEAWFNEK	1	4	1	P13645		0	379609	0.002	0.02907	2.75259	2	1109.49	3.4508	31.2181	0
	High	SQYEQLAEQNRK	1	1	1	P13645		0	993738	0.005	0.06419	2.43263	2	1493.74	4.87598	20.7742	1
P08670	Vimentin OS=Homo sapiens GN=VIM PE=1 SV=4 - [VIME_HUMAN]	50.2921	26.82	13	11	13	23	764326	466	57	5.12256
	A2	Sequence	# PSMs	# Proteins	# Protein Groups	Protein Group Accessions	Modifications	ΔCn	Area	q-Value	PEP	XCorr	Charge	MH+ [Da]	ΔM [ppm]	RT [min]	# Missed Cleavages
	High	FADLSEAANR	3	4	1	P08670		0	788903	0	3.56e-05	3.70401	2	1093.53	1.96176	24.8991	0
	High	NLQEAEEWYK	1	8	1	P08670		0	205296	0	0.0005729	2.97874	2	1309.61	5.26054	30.9798	0
	High	TNEKVELQELNDR	1	3	1	P08670		0	239748	0	1.212e-05	2.87533	3	1587.8	4.17427	25.5731	1
	High	EEAENTLQSFR	1	4	1	P08670		0	366710	0	0.001717	2.84385	2	1323.62	3.41987	27.6218	0
	High	SLYASSPGGVYATR	3	2	1	P08670		0	934807	0	0.0001729	2.79952	2	1428.72	4.0355	26.766	0
	High	DGQVINETSQHHDDLE	3	1	1	P08670		0	569269	0	0.0001853	2.59039	2	1836.81	4.55553	22.469	0
	High	LQDEIQNmKEEmAR	2	3	1	P08670	M8(Oxidation); M12(Oxidation)	0	113353	0	0.0004673	2.36819	2	1766.81	2.62311	19.4011	1
	High	VELQELNDR	1	3	1	P08670		0	108648	0	0.0005225	2.32788	2	1115.57	1.93207	26.1336	0
	High	QDVDNASLAR	3	4	1	P08670		0	474702	0	0.001471	2.26369	2	1088.54	3.81038	19.6352	0
	High	KLLEGEESR	2	11	3	P08670;P05787;P08729		0	246168	0	0.004512	2.09631	2	1060.57	1.87062	18.1987	1
	High	ILLAELEQLK	1	2	1	P08670		0	136952	0	0.0007682	2.04525	2	1169.72	3.94473	38.2674	0
	High	LLEGEESR	1	12	3	P08670;P05787;P08729		0	349403	0.001	0.008952	1.84565	2	932.472	3.56685	18.6795	0
	High	GTNESLER	1	7	1	P08670		0	95890.3	0.007	0.08963	1.88302	2	905.436	4.33444	15.567	0
Q14141-2	Isoform I of Septin-6 OS=Homo sapiens GN=SEPT6 - [SEPT6_HUMAN]	48.0868	29.98	17	8	11	16	1.96488e+06	427	48.842	6.81494
	A2	Sequence	# PSMs	# Proteins	# Protein Groups	Protein Group Accessions	Modifications	ΔCn	Area	q-Value	PEP	XCorr	Charge	MH+ [Da]	ΔM [ppm]	RT [min]	# Missed Cleavages
	High	FEGEPATHTQPGVQLQSNTYDLQESNVR	3	7	1	Q14141-2		0	5.10579e+06	0	1.243e-11	5.29018	3	3145.49	3.89721	29.4774	0
	High	TAAELLQSQGSQAGGSQTLK	2	6	1	Q14141-2		0	223521	0	3.917e-09	4.72467	2	1975.01	2.18431	27.0873	0
	High	KTAAELLQSQGSQAGGSQTLK	1	6	1	Q14141-2		0	227778	0	1.403e-09	4.14399	3	2103.11	5.06342	26.233	1
	High	KTAAELLQSQGSQAGGSQTLKR	2	6	1	Q14141-2		0	320496	0	3.267e-05	3.45414	3	2259.21	3.72072	24.7764	2
	High	TVPLAGHVGFDSLPDQLVNK	1	6	1	Q14141-2		0	350685	0	6.439e-08	2.95875	2	2107.13	4.11433	35.3857	0
	High	TAAELLQSQGSQAGGSQTLKR	1	6	1	Q14141-2		0	341404	0	0.000416	2.72971	3	2131.12	4.83186	25.3822	1
	High	RNEFLGELQK	1	12	2	Q14141-2;D6RDU5		0	438161	0	0.002146	2.356	2	1233.66	3.02337	28.6523	1
	High	DTDPDSKPFSLQETYEAK	2	12	2	Q14141-2;D6RDU5		0	276485	0	0.0001739	2.32995	3	2070.96	4.32716	29.3268	0
	High	VLHTYHDSR	1	7	1	Q14141-2		0	72006.6	0	0.0004321	1.50671	2	1127.56	4.11424	14.9953	0
	High	EAEKELHEKFDR	1	6	1	Q14141-2		0	42805.7	0.003	0.0428	1.61256	2	1530.76	3.45323	19.6574	2
	High	VNIIPIIAK	1	29	3	G3V1Q4;D6RDU5;Q14141-2		0	319629	0.009	0.1136	2.02288	2	980.653	2.72308	34.9061	0
P35527	Keratin, type I cytoskeletal 9 OS=Homo sapiens GN=KRT9 PE=1 SV=3 - [K1C9_HUMAN]	47.0523	26.65	2	10	10	15	967837	623	62.0268	5.23682
	A2	Sequence	# PSMs	# Proteins	# Protein Groups	Protein Group Accessions	Modifications	ΔCn	Area	q-Value	PEP	XCorr	Charge	MH+ [Da]	ΔM [ppm]	RT [min]	# Missed Cleavages
	High	GGSGGSHGGGSGFGGESGGSYGGGEEASGSGGGYGGGSGK	2	2	1	P35527		0	743220	0	4.337e-10	5.91665	3	3223.3	4.7594	21.98	0
	High	EIETYHNLLEGGQEDFESSGAGK	1	2	1	P35527		0	685732	0	1.60239e-12	5.02926	3	2510.14	3.20916	32.8035	0
	High	GGSGGSYGGGGSGGGYGGGSGSR	2	2	1	P35527		0	474108	0	9.747e-09	4.01905	2	1791.73	3.15043	17.2118	0
	High	FSSSSGYGGGSSR	3	1	1	P35527		0	796169	0	1.142e-06	3.005	2	1235.53	3.73239	17.986	0
	High	SGGGGGGGLGSGGSIR	2	1	1	P35527		0	1.36412e+06	0	1.194e-06	2.91527	2	1232.6	4.79965	19.8289	0
	High	QGVDADINGLR	1	2	1	P35527		0	253254	0	7.917e-05	2.71828	2	1157.6	3.47877	26.8346	0
	High	QVLDNLTmEK	1	2	1	P35527	M8(Oxidation)	0	209761	0	0.003925	2.54668	2	1206.61	2.55981	26.137	0
	High	FSSSGGGGGGGR	1	1	1	P35527		0	669890	0	0.000156	2.46995	2	982.437	2.85997	11.4567	0
	High	STmQELNSR	1	1	1	P35527	M3(Oxidation)	0	221546	0	0.001305	2.29139	2	1081.5	3.62483	15.3089	0
	High	TLLDIDNTR	1	1	1	P35527		0	642177	0	0.003764	2.2574	2	1060.57	3.26124	29.37	0
P41091	Eukaryotic translation initiation factor 2 subunit 3 OS=Homo sapiens GN=EIF2S3 PE=1 SV=3 - [IF2G_HUMAN]	41.1884	28.18	5	12	12	25	3.74424e+06	472	51.0772	8.39697
	A2	Sequence	# PSMs	# Proteins	# Protein Groups	Protein Group Accessions	Modifications	ΔCn	Area	q-Value	PEP	XCorr	Charge	MH+ [Da]	ΔM [ppm]	RT [min]	# Missed Cleavages
	High	ScGSSTPDEFPTDIPGTK	1	2	1	P41091	C2(Carbamidomethyl)	0	3.07131e+06	0	1.067e-10	3.81508	2	1895.84	4.49452	30.1549	0
	High	SFDVNKPGcEVDDLKGGVAGGSILK	1	4	1	P41091	C9(Carbamidomethyl)	0	1.29805e+06	0	2.102e-08	3.26481	3	2562.3	4.90121	31.752	1
	High	SFDVNKPGcEVDDLK	1	4	1	P41091	C9(Carbamidomethyl)	0	213403	0	2.008e-06	3.09066	2	1722.81	3.64111	27.5717	0
	High	IVLTNPVcTEVGEK	1	2	1	P41091	C8(Carbamidomethyl)	0	4.03982e+06	0	9.523e-08	2.81684	2	1558.82	4.48127	30.2317	0
	High	HILILQNK	2	4	1	P41091		0	1.11501e+06	0	0.003667	2.71417	2	978.612	2.59123	25.4414	0
	High	GGVAGGSILK	1	4	1	P41091		0	239179	0	0.001338	2.49593	2	858.508	3.74447	24.3817	0
	High	VGQEIEVRPGIVSK	5	1	1	P41091		0	2.94083e+06	0	0.001649	2.45135	2	1510.87	4.41787	26.4698	0
	High	GVTIKPTVDDD	3	2	1	P41091		0	4.05452e+06	0	0.001671	2.33623	2	1159.59	1.98526	25.0167	0
	High	LDDPScPRPEcYR	1	2	1	P41091	C6(Carbamidomethyl); C11(Carbamidomethyl)	0	322899	0	0.0008754	1.63796	3	1664.72	3.40435	22.2332	0
	High	AISGVHTVR	1	5	1	P41091		0	1.33263e+06	0	0.001936	1.54696	2	939.541	3.97831	17.9585	0
	High	LTPLSHEVISR	4	5	1	P41091		0	2.50487e+06	0	0.001349	1.54526	2	1251.71	4.29316	25.6206	0
	High	QDLTTLDVTK	4	5	1	P41091		0	3.13837e+06	0	0.003319	1.23222	2	1133.61	3.78187	28.5634	0
Q9UKS6	Protein kinase C and casein kinase substrate in neurons protein 3 OS=Homo sapiens GN=PACSIN3 PE=1 SV=2 - [PACN3_HUMAN]	38.6123	28.3	6	10	10	13	795905	424	48.4568	6.17627
	A2	Sequence	# PSMs	# Proteins	# Protein Groups	Protein Group Accessions	Modifications	ΔCn	Area	q-Value	PEP	XCorr	Charge	MH+ [Da]	ΔM [ppm]	RT [min]	# Missed Cleavages
	High	ALYDYAGQEADELSFR	1	1	1	Q9UKS6		0	446027	0	8.234e-09	4.56364	2	1847.85	4.66367	35.5042	0
	High	DLHQGIEAASDEEDLR	2	2	1	Q9UKS6		0	362268	0	1.335e-10	4.22147	2	1797.83	5.19897	27.9679	0
	High	ADSAVSQEQLR	3	2	1	Q9UKS6		0	1.05498e+06	0	5.41e-06	3.37048	2	1203.6	1.53947	19.9208	0
	High	AYAQQLADWAR	1	5	1	Q9UKS6		0	163778	0	0.0001501	3.27175	2	1292.64	3.56523	32.6441	0
	High	SPDEVTLTSIVPTR	1	2	1	Q9UKS6		0	886713	0	9.758e-06	3.04463	2	1514.81	3.83278	33.68	0
	High	AQYEQTLAELHR	1	2	1	Q9UKS6		0	255288	0	3.772e-05	2.34875	2	1458.74	3.73608	28.0572	0
	High	LcGDLVScFQER	1	5	1	Q9UKS6	C2(Carbamidomethyl); C8(Carbamidomethyl)	0	144812	0.001	0.0145	2.5467	2	1483.67	5.20926	32.6623	0
	High	GPQYGTLEK	1	4	1	Q9UKS6		0	183196	0.001	0.01715	2.20674	2	992.507	2.55865	21.4756	0
	High	EKLQGQDSER	1	4	1	Q9UKS6		0	202671	0.005	0.05473	1.88429	2	1189.59	3.63094	12.8653	1
	High	LKEVEASKK	1	2	1	Q9UKS6		0	220519	0.007	0.1024	2.11559	2	1031.61	3.1497	11.6141	2
Q96CG1	ETF1 protein OS=Homo sapiens GN=ETF1 PE=2 SV=1 - [Q96CG1_HUMAN]	37.8357	22.77	6	8	8	16	1.71379e+06	404	45.4343	5.56689
	A2	Sequence	# PSMs	# Proteins	# Protein Groups	Protein Group Accessions	Modifications	ΔCn	Area	q-Value	PEP	XCorr	Charge	MH+ [Da]	ΔM [ppm]	RT [min]	# Missed Cleavages
	High	LSVLGAITSVQQR	1	6	1	Q96CG1		0	1.80313e+06	0	1.228e-06	3.19879	2	1371.8	4.50651	36.3072	0
	High	YFDEISQDTGK	4	3	1	Q96CG1		0	2.05442e+06	0	6.352e-06	3.1184	2	1302.59	4.59593	26.4549	0
	High	YVLHcQGTEEEK	3	3	1	Q96CG1	C5(Carbamidomethyl)	0	1.28381e+06	0	0.0003773	3.04603	2	1492.68	4.52355	19.7657	0
	High	TELSQSDmFDQR	3	3	1	Q96CG1	M8(Oxidation)	0	630977	0	1.63e-05	3.0383	2	1472.64	4.63072	23.7418	0
	High	FHTEALTALLSDDSK	1	5	1	Q96CG1		0	223759	0	1.875e-07	2.7574	2	1647.83	4.25048	35.5155	0
	High	GFGGIGGILR	1	3	1	Q96CG1		0	931183	0	0.001492	2.70233	2	946.55	2.81744	35.1747	0
	High	YcFGVEDTLK	1	3	1	Q96CG1	C2(Carbamidomethyl)	0	539097	0	0.0009565	2.28364	2	1231.57	4.50783	31.8114	0
	High	SQEGSQFVK	2	3	1	Q96CG1		0	1.09971e+06	0.001	0.007565	2.29587	2	1009.5	3.90949	20.2745	0
P05787	Keratin, type II cytoskeletal 8 OS=Homo sapiens GN=KRT8 PE=1 SV=7 - [K2C8_HUMAN]	35.2822	18.63	19	6	10	15	792885	483	53.6711	5.59229
	A2	Sequence	# PSMs	# Proteins	# Protein Groups	Protein Group Accessions	Modifications	ΔCn	Area	q-Value	PEP	XCorr	Charge	MH+ [Da]	ΔM [ppm]	RT [min]	# Missed Cleavages
	High	LEGLTDEINFLR	1	6	1	P05787		0	478155	0	2.249e-06	2.83196	2	1419.75	3.32436	38.8293	0
	High	LSELEAALQR	1	3	1	P05787		0	458615	0	0.0003341	2.79521	2	1129.62	3.1711	31.2664	0
	High	AQYEDIANR	2	4	1	P05787		0	491168	0	0.001824	2.76984	2	1079.52	3.7251	21.5646	0
	High	NKYEDEINKR	4	11	4	P05787;P02538;P13647;P04264		0	1.30464e+06	0	0.001595	2.7393	3	1308.66	3.70723	19.4086	2
	High	YEELQSLAGK	1	2	1	P05787		0	582845	0	0.000267	2.57595	2	1137.58	2.35159	27.6112	0
	High	KLLEGEESR	2	11	3	P08670;P05787;P08729		0	246168	0	0.004512	2.09631	2	1060.57	1.87062	18.1987	1
	High	LQAEIEGLKGQR	1	2	1	P05787		0	110958	0.001	0.01337	2.65263	2	1341.76	5.11076	24.7193	1
	High	GELAIKDANAK	1	2	1	P05787		0	32630	0.001	0.01347	2.16384	2	1129.63	7.48473	19.8174	1
	High	LLEGEESR	1	12	3	P08670;P05787;P08729		0	349403	0.001	0.008952	1.84565	2	932.472	3.56685	18.6795	0
	High	FASFIDK	1	32	5	P02538;P35908;P05787;P08729;P13647		0	421650	0.007	0.09584	1.66423	2	827.433	4.10039	29.1942	0
M0QWZ7	Serine--tRNA ligase, mitochondrial OS=Homo sapiens GN=SARS2 PE=4 SV=1 - [M0QWZ7_HUMAN]	32.8378	20.27	10	7	7	12	859236	518	58.1458	8.27979
	A2	Sequence	# PSMs	# Proteins	# Protein Groups	Protein Group Accessions	Modifications	ΔCn	Area	q-Value	PEP	XCorr	Charge	MH+ [Da]	ΔM [ppm]	RT [min]	# Missed Cleavages
	High	LPNQTHPDVPVGDESQAR	2	6	1	M0QWZ7		0	951207	0	5.756e-10	3.8353	3	1959.96	5.02298	23.1635	0
	High	ALLANQDSGEVQQDPK	2	5	1	M0QWZ7		0	561730	0	1.818e-08	3.81039	2	1712.85	3.68664	23.107	0
	High	ITAPTHVPLQYIGPNQPR	3	7	1	M0QWZ7		0	1.06477e+06	0	4.983e-07	3.49111	3	2002.1	4.82018	30.8259	0
	High	FGEVTSASNcTDFQSR	1	7	1	M0QWZ7	C10(Carbamidomethyl)	0	255909	0	2.661e-07	3.31542	2	1805.78	3.48816	26.3989	0
	High	AETNTGQEPR	2	6	1	M0QWZ7		0	348503	0	0.0009315	2.2714	2	1102.52	3.30835	11.8876	0
	High	SLEEEKAAVTEAVR	1	7	1	M0QWZ7		0	0	0	0.0004509	1.62936	2	1531.8	1.99289	27.4366	1
	High	EGYSALPQLDIER	1	6	1	M0QWZ7		0	431691	0.001	0.007961	1.9063	2	1490.75	3.50191	34.2014	0
P02538	Keratin, type II cytoskeletal 6A OS=Homo sapiens GN=KRT6A PE=1 SV=3 - [K2C6A_HUMAN]	27.0487	10.64	19	1	6	11	697308	564	60.0083	8.00146
	A2	Sequence	# PSMs	# Proteins	# Protein Groups	Protein Group Accessions	Modifications	ΔCn	Area	q-Value	PEP	XCorr	Charge	MH+ [Da]	ΔM [ppm]	RT [min]	# Missed Cleavages
	High	NLDLDSIIAEVK	2	9	3	P13647;P02538;P35908		0	178808	0	9.19e-05	3.09027	2	1329.73	4.52118	40.7578	0
	High	FLEQQNKVLETK	2	8	1	P02538		0	73931.7	0	5.089e-05	3.01274	2	1476.8	-3.56762	28.2344	1
	High	NKYEDEINKR	4	11	4	P05787;P02538;P13647;P04264		0	1.30464e+06	0	0.001595	2.7393	3	1308.66	3.70723	19.4086	2
	High	WTLLQEQGTK	1	5	2	P02538;P13647		0	262072	0	0.004457	2.34687	2	1203.64	4.89057	31.39	0
	High	AQYEEIAQR	1	7	2	P02538;P35908		0	365633	0	0.0003972	2.28988	2	1107.55	4.35719	21.7761	0
	High	FASFIDK	1	32	5	P02538;P35908;P05787;P08729;P13647		0	421650	0.007	0.09584	1.66423	2	827.433	4.10039	29.1942	0
P08729	Keratin, type II cytoskeletal 7 OS=Homo sapiens GN=KRT7 PE=1 SV=5 - [K2C7_HUMAN]	26.3848	20.26	13	7	10	11	344805	469	51.3543	5.47803
	A2	Sequence	# PSMs	# Proteins	# Protein Groups	Protein Group Accessions	Modifications	ΔCn	Area	q-Value	PEP	XCorr	Charge	MH+ [Da]	ΔM [ppm]	RT [min]	# Missed Cleavages
	High	FETLQAQAGK	1	1	1	P08729		0	177434	0	0.0004205	3.1807	2	1092.57	3.53471	23.0315	0
	High	VDALNDEINFLR	1	1	1	P08729		0	207541	0	2.51e-06	3.14702	2	1418.73	4.19722	37.1376	0
	High	EVTINQSLLAPLR	1	1	1	P08729		0	145545	0	0.0009123	3.02258	2	1453.84	4.75607	36.3256	0
	High	SAYGGPVGAGIR	1	1	1	P08729		0	263362	0	0.004376	2.6933	2	1104.58	2.82457	24.949	0
	High	GQLEALQVDGGR	1	1	1	P08729		0	0	0	0.0005062	2.58474	2	1242.65	2.52436	26.9746	0
	High	AEAEAWYQTK	1	2	1	P08729		0	47257.2	0	0.003679	2.1715	2	1196.56	4.28794	26.6158	0
	High	KLLEGEESR	2	11	3	P08670;P05787;P08729		0	246168	0	0.004512	2.09631	2	1060.57	1.87062	18.1987	1
	High	LLEGEESR	1	12	3	P08670;P05787;P08729		0	349403	0.001	0.008952	1.84565	2	932.472	3.56685	18.6795	0
	High	VRQEESEQIK	1	1	1	P08729		0	138329	0.005	0.06161	1.90364	2	1245.65	3.77923	15.4087	1
	High	FASFIDK	1	32	5	P02538;P35908;P05787;P08729;P13647		0	421650	0.007	0.09584	1.66423	2	827.433	4.10039	29.1942	0
P13647	Keratin, type II cytoskeletal 5 OS=Homo sapiens GN=KRT5 PE=1 SV=3 - [K2C5_HUMAN]	24.3164	10.17	16	2	6	10	703336	590	62.34	7.73779
	A2	Sequence	# PSMs	# Proteins	# Protein Groups	Protein Group Accessions	Modifications	ΔCn	Area	q-Value	PEP	XCorr	Charge	MH+ [Da]	ΔM [ppm]	RT [min]	# Missed Cleavages
	High	YEELQQTAGR	1	3	1	P13647		0	383718	0	0.0001469	3.36172	2	1194.58	4.51084	20.5034	0
	High	NLDLDSIIAEVK	2	9	3	P13647;P02538;P35908		0	178808	0	9.19e-05	3.09027	2	1329.73	4.52118	40.7578	0
	High	NKYEDEINKR	4	11	4	P05787;P02538;P13647;P04264		0	1.30464e+06	0	0.001595	2.7393	3	1308.66	3.70723	19.4086	2
	High	WTLLQEQGTK	1	5	2	P02538;P13647		0	262072	0	0.004457	2.34687	2	1203.64	4.89057	31.39	0
	High	ISISTSGGSFR	1	2	1	P13647		0	242561	0.007	0.08874	2.0701	2	1111.58	2.74997	27.4144	0
	High	FASFIDK	1	32	5	P02538;P35908;P05787;P08729;P13647		0	421650	0.007	0.09584	1.66423	2	827.433	4.10039	29.1942	0
P39748	Flap endonuclease 1 OS=Homo sapiens GN=FEN1 PE=1 SV=1 - [FEN1_HUMAN]	19.0759	15.26	4	4	4	7	650774	380	42.5661	8.6167
	A2	Sequence	# PSMs	# Proteins	# Protein Groups	Protein Group Accessions	Modifications	ΔCn	Area	q-Value	PEP	XCorr	Charge	MH+ [Da]	ΔM [ppm]	RT [min]	# Missed Cleavages
	High	QLQQAQAAGAEQEVEK	2	3	1	P39748		0	534192	0	3.362e-09	3.77592	2	1727.86	5.11753	21.9838	0
	High	EAHQLFLEPEVLDPESVELK	3	3	1	P39748		0	804074	0	7.888e-08	2.98643	2	2322.2	4.55938	38.5423	0
	High	WSEPNEEELIK	1	3	1	P39748		0	320036	0	0.00188	1.91587	2	1373.67	4.86681	30.8851	0
	High	LIADVAPSAIR	1	2	1	P39748		0	614056	0	0.003807	1.79814	2	1125.67	3.7457	29.3161	0
Q96CW1-2	Isoform 2 of AP-2 complex subunit mu OS=Homo sapiens GN=AP2M1 - [AP2M1_HUMAN]	18.5741	16.4	9	7	7	9	420740	433	49.3579	9.53955
	A2	Sequence	# PSMs	# Proteins	# Protein Groups	Protein Group Accessions	Modifications	ΔCn	Area	q-Value	PEP	XCorr	Charge	MH+ [Da]	ΔM [ppm]	RT [min]	# Missed Cleavages
	High	SNFKPSLLAQK	1	4	1	Q96CW1-2		0	305512	0	8.804e-05	3.0352	2	1232.7	3.72514	26.5473	0
	High	SNIWLAAVTK	1	8	1	Q96CW1-2		0	210348	0	0.003236	2.48063	2	1102.63	3.95338	35.753	0
	High	QSIAIDDcTFHQcVR	3	4	1	Q96CW1-2	C8(Carbamidomethyl); C13(Carbamidomethyl)	0	127876	0	1.877e-05	2.40726	2	1849.84	4.56926	28.1931	0
	High	LNYSDHDVIK	1	3	1	Q96CW1-2		0	329301	0	0.002053	2.38416	2	1203.61	4.80844	23.5907	0
	High	TFITQQGIK	1	6	1	Q96CW1-2		0	627409	0.001	0.01401	2.15819	2	1035.59	3.94814	26.7591	0
	High	VNVIHAR	1	8	1	Q96CW1-2		0	157096	0.004	0.05055	1.90011	2	808.483	4.80198	17.8681	0
	High	ASENAIVWK	1	4	1	Q96CW1-2		0	155527	0.007	0.1049	2.11373	2	1017.54	2.8224	27.8641	0
F8VRJ2	Nucleosome assembly protein 1-like 1 (Fragment) OS=Homo sapiens GN=NAP1L1 PE=2 SV=1 - [F8VRJ2_HUMAN]	17.0784	35.09	28	4	4	7	1.30434e+06	114	13.4918	4.64014
	A2	Sequence	# PSMs	# Proteins	# Protein Groups	Protein Group Accessions	Modifications	ΔCn	Area	q-Value	PEP	XCorr	Charge	MH+ [Da]	ΔM [ppm]	RT [min]	# Missed Cleavages
	High	LDGLVETPTGYIESLPR	1	15	1	F8VRJ2		0	2.71042e+06	0	2.106e-08	3.9523	2	1859.98	3.94956	37.5645	0
	High	FYEEVHDLERK	1	28	1	F8VRJ2		0	239920	0	0.002737	2.19822	3	1464.72	2.6077	24.9558	1
	High	FYEEVHDLER	4	28	1	F8VRJ2		0	962693	0.001	0.006753	3.21854	2	1336.62	3.84891	26.7625	0
	High	YAVLYQPLFDKR	1	15	1	F8VRJ2		0	129626	0.007	0.1035	1.77541	3	1512.82	1.12022	34.4613	1
P12081-3	Isoform 3 of Histidine--tRNA ligase, cytoplasmic OS=Homo sapiens GN=HARS - [SYHC_HUMAN]	15.6932	14.48	14	6	6	6	501348	449	50.1245	5.30029
	A2	Sequence	# PSMs	# Proteins	# Protein Groups	Protein Group Accessions	Modifications	ΔCn	Area	q-Value	PEP	XCorr	Charge	MH+ [Da]	ΔM [ppm]	RT [min]	# Missed Cleavages
	High	ASAELIEEEVAK	1	8	1	P12081-3		0	709892	0	2.026e-05	3.33612	2	1288.67	4.62002	29.5608	0
	High	TTETQVLVASAQK	1	8	1	P12081-3		0	429412	0	8.8e-07	3.11826	2	1375.75	3.76603	25.9285	0
	High	DQGGELLSLR	1	9	1	P12081-3		0	364741	0	0.001631	2.74847	2	1087.58	5.04626	31.1413	0
	High	LVSELWDAGIK	1	8	1	P12081-3		0	141778	0	0.001267	2.33687	2	1230.68	3.34633	35.7083	0
	High	TIcSSVDKLDK	1	8	1	P12081-3	C3(Carbamidomethyl)	0	98775.8	0	0.003032	2.17434	2	1265.65	5.43061	23.5942	1
	High	IFSIVEQR	1	9	1	P12081-3		0	249000	0.001	0.007663	1.97912	2	991.561	4.21113	30.5483	0
G3V1Q4	Septin 7, isoform CRA_a OS=Homo sapiens GN=SEPT7 PE=2 SV=1 - [G3V1Q4_HUMAN]	15.4495	9.9	18	3	4	8	594981	384	44.8141	8.22119
	A2	Sequence	# PSMs	# Proteins	# Protein Groups	Protein Group Accessions	Modifications	ΔCn	Area	q-Value	PEP	XCorr	Charge	MH+ [Da]	ΔM [ppm]	RT [min]	# Missed Cleavages
	High	FEDYLNAESR	1	8	1	G3V1Q4		0	368372	0	9.586e-06	3.49838	2	1243.56	3.53886	28.7265	0
	High	LKDSEAELQR	3	6	1	G3V1Q4		0	595741	0	0.0007187	2.17351	2	1188.63	3.32383	18.8708	1
	High	ILEQQNSSR	3	6	1	G3V1Q4		0	820829	0	0.001943	1.83635	2	1074.56	1.84488	15.5565	0
	High	VNIIPLIAK	1	29	3	G3V1Q4;D6RDU5;Q14141-2		0	319629	0.009	0.1136	2.02288	2	980.653	2.72308	34.9061	0
P80723	Brain acid soluble protein 1 OS=Homo sapiens GN=BASP1 PE=1 SV=2 - [BASP1_HUMAN]	14.9824	51.1	2	5	5	6	386972	227	22.68	4.62744
	A2	Sequence	# PSMs	# Proteins	# Protein Groups	Protein Group Accessions	Modifications	ΔCn	Area	q-Value	PEP	XCorr	Charge	MH+ [Da]	ΔM [ppm]	RT [min]	# Missed Cleavages
	High	AQGPAASAEEPKPVEAPAANSDQTVTVKE	2	2	1	P80723		0	200549	0	0.000814	3.13862	3	2892.43	3.20195	24.8582	1
	High	AEPPKAPEQEQAAPGPAAGGEAPK	1	1	1	P80723		0	531524	0	2.628e-05	2.76313	3	2298.14	3.82106	20.5069	1
	High	SDGAPASDSKPGSSEAAPSSK	1	2	1	P80723		0	89437.5	0	0.0009076	2.3526	2	1932.89	6.25234	15.0062	0
	High	ETPAATEAPSSTPK	1	2	1	P80723		0	124631	0.002	0.02624	2.18606	2	1386.68	4.18863	17.8242	0
	High	AAEAAAAPAESAAPAAGEEPSKEEGEPK	1	1	1	P80723		0	428845	0.005	0.06739	2.34484	3	2636.24	3.5475	21.1818	1
P19338	Nucleolin OS=Homo sapiens GN=NCL PE=1 SV=3 - [NUCL_HUMAN]	12.6951	5.92	2	4	4	6	175970	710	76.5684	4.70361
	A2	Sequence	# PSMs	# Proteins	# Protein Groups	Protein Group Accessions	Modifications	ΔCn	Area	q-Value	PEP	XCorr	Charge	MH+ [Da]	ΔM [ppm]	RT [min]	# Missed Cleavages
	High	TEADAEKTFEEK	3	2	1	P19338		0	144626	0	0.0001256	2.97686	2	1397.65	3.20489	20.9995	1
	High	NDLAVVDVR	1	1	1	P19338		0	138578	0	0.001503	2.35433	2	1000.55	2.84869	27.823	0
	High	IVTDRETGSSK	1	2	1	P19338		0	164622	0	0.001588	1.58924	2	1192.62	3.58877	13.3222	1
	High	SISLYYTGEK	1	2	1	P19338		0	218663	0.005	0.08199	2.32993	2	1160.59	3.59362	29.5209	0
D6RDU5	Septin-11 (Fragment) OS=Homo sapiens GN=SEPT11 PE=2 SV=1 - [D6RDU5_HUMAN]	12.1747	16.4	17	2	5	6	344758	372	43.0859	6.30322
	A2	Sequence	# PSMs	# Proteins	# Protein Groups	Protein Group Accessions	Modifications	ΔCn	Area	q-Value	PEP	XCorr	Charge	MH+ [Da]	ΔM [ppm]	RT [min]	# Missed Cleavages
	High	RNEFLGELQK	1	12	2	Q14141-2;D6RDU5		0	438161	0	0.002146	2.356	2	1233.66	3.02337	28.6523	1
	High	DTDPDSKPFSLQETYEAK	2	12	2	Q14141-2;D6RDU5		0	276485	0	0.0001739	2.32995	3	2070.96	4.32716	29.3268	0
	High	SYELQESNVR	1	7	1	D6RDU5		0	104170	0	0.0004706	1.99825	2	1224.59	4.05066	23.6562	0
	High	FESDPATHNEPGVR	1	7	1	D6RDU5		0	82821.4	0.008	0.1091	1.78047	2	1555.72	1.04535	20.2963	0
	High	VNIIPIIAK	1	29	3	G3V1Q4;D6RDU5;Q14141-2		0	319629	0.009	0.1136	2.02288	2	980.653	2.72308	34.9061	0
P02533	Keratin, type I cytoskeletal 14 OS=Homo sapiens GN=KRT14 PE=1 SV=4 - [K1C14_HUMAN]	10.6548	9.11	11	2	4	4	256674	472	51.5294	5.16064
	A2	Sequence	# PSMs	# Proteins	# Protein Groups	Protein Group Accessions	Modifications	ΔCn	Area	q-Value	PEP	XCorr	Charge	MH+ [Da]	ΔM [ppm]	RT [min]	# Missed Cleavages
	High	ALEEANADLEVK	1	8	1	P02533		0	140758	0	6.171e-06	3.15482	2	1301.66	3.44029	26.115	0
	High	EVATNSELVQSGK	1	4	1	P02533		0	144704	0	0.002658	2.85016	2	1361.7	3.55655	20.9237	0
	High	VTmQNLNDR	1	7	2	P02533;P13645	M3(Oxidation)	0	484559	0	0.0001898	2.6173	2	1106.53	3.41101	16.1678	0
	High	LASYLDKVR	1	9	2	P02533;P13645		0	137524	0	0.002677	2.03255	2	1064.61	4.24208	25.8703	1
P00367	Glutamate dehydrogenase 1, mitochondrial OS=Homo sapiens GN=GLUD1 PE=1 SV=2 - [DHE3_HUMAN]	10.5745	13.8	4	7	7	8	344405	558	61.3592	7.79639
	A2	Sequence	# PSMs	# Proteins	# Protein Groups	Protein Group Accessions	Modifications	ΔCn	Area	q-Value	PEP	XCorr	Charge	MH+ [Da]	ΔM [ppm]	RT [min]	# Missed Cleavages
	High	DDGSWEVIEGYR	1	2	1	P00367		0	186959	0	3.333e-06	3.82687	2	1425.64	4.92281	34.1239	0
	High	YSTDVSVDEVK	1	3	1	P00367		0	490192	0	0.0002631	2.56959	2	1241.59	2.07748	24.7654	0
	High	HGGTIPIVPTAEFQDR	1	3	1	P00367		0	188782	0	1.222e-05	2.51915	3	1737.9	4.49513	31.7846	0
	High	VYNEAGVTFT	1	3	1	P00367		0	91368.4	0	0.004207	1.59685	2	1100.53	5.67979	30.1888	0
	High	TAAYVNAIEK	2	4	1	P00367		0	205226	0.003	0.04231	1.54096	2	1079.58	3.4834	24.8474	0
	High	NYTDNELEK	1	3	1	P00367		0	337797	0.007	0.1073	1.45273	2	1125.51	4.24378	20.9033	0
	High	NLNHVSYGR	1	4	1	P00367		0	173207	0.009	0.1202	1.65885	2	1059.54	4.23004	19.2692	0
E9PCY7	Heterogeneous nuclear ribonucleoprotein H OS=Homo sapiens GN=HNRNPH1 PE=2 SV=1 - [E9PCY7_HUMAN]	8.72265	11.66	23	3	3	4	197023	429	47.0574	6.34131
	A2	Sequence	# PSMs	# Proteins	# Protein Groups	Protein Group Accessions	Modifications	ΔCn	Area	q-Value	PEP	XCorr	Charge	MH+ [Da]	ΔM [ppm]	RT [min]	# Missed Cleavages
	High	STGEAFVQFASQEIAEK	1	10	1	E9PCY7		0	177244	0	8.29e-10	4.10897	2	1841.9	4.22953	37.8806	0
	High	ATENDIYNFFSPLNPVR	2	8	1	E9PCY7		0	65987.9	0	0.0004729	2.362	2	1996.99	4.63298	42.2447	0
	High	HTGPNSPDTANDGFVR	1	17	1	E9PCY7		0	347838	0	3.898e-05	2.25168	2	1684.77	3.7928	22.5091	0
F8W8R3	DNA polymerase delta subunit 2 OS=Homo sapiens GN=POLD2 PE=2 SV=1 - [F8W8R3_HUMAN]	6.46334	6.15	7	2	2	2	367750	455	49.5812	5.56689
	A2	Sequence	# PSMs	# Proteins	# Protein Groups	Protein Group Accessions	Modifications	ΔCn	Area	q-Value	PEP	XCorr	Charge	MH+ [Da]	ΔM [ppm]	RT [min]	# Missed Cleavages
	High	FLGTSGQNVSDIFR	1	3	1	F8W8R3		0	340093	0	2.383e-06	3.39182	2	1540.78	4.39573	35.8792	0
	High	VPVATYTNSSQPFR	1	6	1	F8W8R3		0	395407	0	5.006e-06	3.07152	2	1566.8	4.31955	27.9276	0
Q9P0V9-3	Isoform 3 of Septin-10 OS=Homo sapiens GN=SEPT10 - [SEP10_HUMAN]	6.37922	5.8	8	2	2	2	152667	431	50.0335	7.02002
	A2	Sequence	# PSMs	# Proteins	# Protein Groups	Protein Group Accessions	Modifications	ΔCn	Area	q-Value	PEP	XCorr	Charge	MH+ [Da]	ΔM [ppm]	RT [min]	# Missed Cleavages
	High	AQTYELQESNVQLK	1	6	1	Q9P0V9-3		0	240951	0	1.28e-05	3.29225	2	1650.84	3.34587	28.2889	0
	High	LLEEEIIAFSK	1	8	1	Q9P0V9-3		0	64383.4	0	0.0001501	3.08698	2	1291.72	5.62504	37.7205	0
H0YAM1	G-rich sequence factor 1 (Fragment) OS=Homo sapiens GN=GRSF1 PE=2 SV=1 - [H0YAM1_HUMAN]	4.79035	23.68	6	2	2	3	451172	114	13.3527	6.31592
	A2	Sequence	# PSMs	# Proteins	# Protein Groups	Protein Group Accessions	Modifications	ΔCn	Area	q-Value	PEP	XCorr	Charge	MH+ [Da]	ΔM [ppm]	RT [min]	# Missed Cleavages
	High	RGDALIEmESEQDVQK	1	6	1	H0YAM1	M8(Oxidation)	0	104505	0	8.802e-05	2.35904	3	1863.88	3.54414	23.9204	1
	High	SSPVVNDGVVR	2	6	1	H0YAM1		0	797840	0.001	0.006853	1.57984	2	1128.6	3.40292	22.9279	0
Q8WVJ2	NudC domain-containing protein 2 OS=Homo sapiens GN=NUDCD2 PE=1 SV=1 - [NUDC2_HUMAN]	3.65554	12.74	1	1	1	1	511403	157	17.6647	5.07178
	A2	Sequence	# PSMs	# Proteins	# Protein Groups	Protein Group Accessions	Modifications	ΔCn	Area	q-Value	PEP	XCorr	Charge	MH+ [Da]	ΔM [ppm]	RT [min]	# Missed Cleavages
	High	GKLFDSTIADEGTWTLEDRK	1	1	1	Q8WVJ2		0	511403	0	0.0001483	3.65554	3	2282.15	8.18724	33.706	2
B7Z1I0	Integrin-linked protein kinase OS=Homo sapiens GN=ILK PE=2 SV=1 - [B7Z1I0_HUMAN]	3.60863	5.35	3	2	2	2	92135.1	318	36.4437	9.40771
	A2	Sequence	# PSMs	# Proteins	# Protein Groups	Protein Group Accessions	Modifications	ΔCn	Area	q-Value	PEP	XCorr	Charge	MH+ [Da]	ΔM [ppm]	RT [min]	# Missed Cleavages
	High	DFNEEcPR	1	3	1	B7Z1I0	C6(Carbamidomethyl)	0	83901	0.003	0.04799	1.8603	2	1066.43	3.95339	20.1783	0
	High	WQGNDIVVK	1	3	1	B7Z1I0		0	100369	0.003	0.03861	1.74833	2	1058.57	3.52051	26.838	0
Q92734-2	Isoform 2 of Protein TFG OS=Homo sapiens GN=TFG - [TFG_HUMAN]	3.34291	4.29	2	1	1	1	134019	396	42.994	5.17334
	A2	Sequence	# PSMs	# Proteins	# Protein Groups	Protein Group Accessions	Modifications	ΔCn	Area	q-Value	PEP	XCorr	Charge	MH+ [Da]	ΔM [ppm]	RT [min]	# Missed Cleavages
	High	NRPPFGQGYTQPGPGYR	1	2	1	Q92734-2		0	134019	0	6.843e-07	3.34291	3	1891.93	4.91616	26.4884	0
E9PRK2	Probable asparagine--tRNA ligase, mitochondrial (Fragment) OS=Homo sapiens GN=NARS2 PE=2 SV=1 - [E9PRK2_HUMAN]	3.121	4.98	2	1	1	1	79408.9	241	27.1881	9.02686
	A2	Sequence	# PSMs	# Proteins	# Protein Groups	Protein Group Accessions	Modifications	ΔCn	Area	q-Value	PEP	XCorr	Charge	MH+ [Da]	ΔM [ppm]	RT [min]	# Missed Cleavages
	High	DALGAQNASGER	1	2	1	E9PRK2		0	79408.9	0	0.0003724	3.121	2	1188.56	3.12412	17.6279	0
G3V2B8	C-1-tetrahydrofolate synthase, cytoplasmic OS=Homo sapiens GN=MTHFD1 PE=2 SV=1 - [G3V2B8_HUMAN]	3.00262	1.28	3	1	1	1	29255.5	935	101.467	7.29834
	A2	Sequence	# PSMs	# Proteins	# Protein Groups	Protein Group Accessions	Modifications	ΔCn	Area	q-Value	PEP	XCorr	Charge	MH+ [Da]	ΔM [ppm]	RT [min]	# Missed Cleavages
	High	THLSLSHNPEQK	1	3	1	G3V2B8		0	29255.5	0	0.0008037	3.00262	2	1390.71	3.813	19.3126	0
C9J5V9	Nuclease-sensitive element-binding protein 1 (Fragment) OS=Homo sapiens GN=YBX1 PE=2 SV=1 - [C9J5V9_HUMAN]	2.7564	13.43	3	1	1	1	115037	216	23.5836	10.2573
	A2	Sequence	# PSMs	# Proteins	# Protein Groups	Protein Group Accessions	Modifications	ΔCn	Area	q-Value	PEP	XCorr	Charge	MH+ [Da]	ΔM [ppm]	RT [min]	# Missed Cleavages
	High	NYQQNYQNSESGEKNEGSESAPEGQAQQR	1	3	1	C9J5V9		0	115037	0	0.0002109	2.7564	3	3257.41	5.3288	19.6145	1
Q13247-3	Isoform SRP55-3 of Serine/arginine-rich splicing factor 6 OS=Homo sapiens GN=SRSF6 - [SRSF6_HUMAN]	2.7417	2.69	2	1	1	1	93004.7	335	38.3956	11.0044
	A2	Sequence	# PSMs	# Proteins	# Protein Groups	Protein Group Accessions	Modifications	ΔCn	Area	q-Value	PEP	XCorr	Charge	MH+ [Da]	ΔM [ppm]	RT [min]	# Missed Cleavages
	High	TNEGVIEFR	1	2	1	Q13247-3		0	93004.7	0.001	0.009739	2.7417	2	1064.54	3.21608	28.8483	0
P81605	Dermcidin OS=Homo sapiens GN=DCD PE=1 SV=2 - [DCD_HUMAN]	2.52932	10	2	1	1	1	219482	110	11.2768	6.53662
	A2	Sequence	# PSMs	# Proteins	# Protein Groups	Protein Group Accessions	Modifications	ΔCn	Area	q-Value	PEP	XCorr	Charge	MH+ [Da]	ΔM [ppm]	RT [min]	# Missed Cleavages
	High	ENAGEDPGLAR	1	2	1	P81605		0	219482	0	0.001911	2.52932	2	1128.53	3.08404	18.6864	0
Q5T8I3-2	Isoform 2 of Protein FAM102B OS=Homo sapiens GN=FAM102B - [F102B_HUMAN]	2.36054	5.35	2	1	1	1	824852	355	38.6221	6.34131
	A2	Sequence	# PSMs	# Proteins	# Protein Groups	Protein Group Accessions	Modifications	ΔCn	Area	q-Value	PEP	XCorr	Charge	MH+ [Da]	ΔM [ppm]	RT [min]	# Missed Cleavages
	High	cLLEGYDTKNTRQDNSILK	1	2	1	Q5T8I3-2	C1(Carbamidomethyl)	0	824852	0.005	0.07831	2.36054	3	2268.14	3.03424	33.5046	2
O95067	G2/mitotic-specific cyclin-B2 OS=Homo sapiens GN=CCNB2 PE=1 SV=1 - [CCNB2_HUMAN]	2.30218	3.27	1	1	1	1	52450.4	398	45.2528	8.89502
	A2	Sequence	# PSMs	# Proteins	# Protein Groups	Protein Group Accessions	Modifications	ΔCn	Area	q-Value	PEP	XCorr	Charge	MH+ [Da]	ΔM [ppm]	RT [min]	# Missed Cleavages
	High	AGEVDVEQHTLAK	1	1	1	O95067		0	52450.4	0.003	0.04344	2.30218	2	1396.72	7.13896	21.8089	0
H0Y2V1	Microtubule-associated protein (Fragment) OS=Homo sapiens GN=MAP4 PE=2 SV=1 - [H0Y2V1_HUMAN]	2.26725	3.24	12	1	1	1	103417	463	48.6166	10.1108
	A2	Sequence	# PSMs	# Proteins	# Protein Groups	Protein Group Accessions	Modifications	ΔCn	Area	q-Value	PEP	XCorr	Charge	MH+ [Da]	ΔM [ppm]	RT [min]	# Missed Cleavages
	High	TTTAAAVASTGPSSR	1	12	1	H0Y2V1		0	103417	0.001	0.01305	2.26725	2	1377.7	3.39289	18.922	0
F8WF48	Translocation protein SEC62 OS=Homo sapiens GN=SEC62 PE=2 SV=1 - [F8WF48_HUMAN]	2.1957	14.12	3	1	1	1	48957.2	85	9.86401	9.48096
	A2	Sequence	# PSMs	# Proteins	# Protein Groups	Protein Group Accessions	Modifications	ΔCn	Area	q-Value	PEP	XCorr	Charge	MH+ [Da]	ΔM [ppm]	RT [min]	# Missed Cleavages
	High	IQEVGEPSKEEK	1	3	1	F8WF48		0	48957.2	0.005	0.07898	2.1957	2	1372.7	4.86248	17.2804	1
M0QYV0	Uncharacterized protein (Fragment) OS=Homo sapiens PE=4 SV=1 - [M0QYV0_HUMAN]	2.133	5.99	3	1	1	1	53539.2	167	19.2623	9.51025
	A2	Sequence	# PSMs	# Proteins	# Protein Groups	Protein Group Accessions	Modifications	ΔCn	Area	q-Value	PEP	XCorr	Charge	MH+ [Da]	ΔM [ppm]	RT [min]	# Missed Cleavages
	High	SQEVAYTDIK	1	3	1	M0QYV0		0	53539.2	0	0.001941	2.133	2	1153.58	4.08587	24.2958	0
E2QRG3	Kinesin-like protein KIF6 OS=Homo sapiens GN=KIF6 PE=2 SV=2 - [E2QRG3_HUMAN]	2.13082	3.37	6	1	1	1		653	74.2002	7.12256
	A2	Sequence	# PSMs	# Proteins	# Protein Groups	Protein Group Accessions	Modifications	ΔCn	Area	q-Value	PEP	XCorr	Charge	MH+ [Da]	ΔM [ppm]	RT [min]	# Missed Cleavages
	High	LITSFLEDQDSDSRLEVGADMR	1	6	1	E2QRG3		0	0	0.004	0.04994	2.13082	3	2497.19	1.44803	48.5156	1
O14733	Dual specificity mitogen-activated protein kinase kinase 7 OS=Homo sapiens GN=MAP2K7 PE=1 SV=2 - [MP2K7_HUMAN]	2.08139	4.3	5	1	1	1	205754	419	47.4545	9.15869
	A2	Sequence	# PSMs	# Proteins	# Protein Groups	Protein Group Accessions	Modifications	ΔCn	Area	q-Value	PEP	XCorr	Charge	MH+ [Da]	ΔM [ppm]	RT [min]	# Missed Cleavages
	High	SPSSESSPQHPTPPARPR	1	5	1	O14733		0	205754	0	0.0004186	2.08139	3	1914.95	4.84692	17.8171	0
I3L412	Beta-arrestin-2 (Fragment) OS=Homo sapiens GN=ARRB2 PE=2 SV=1 - [I3L412_HUMAN]	2.04609	9.69	7	1	1	1	121569	196	22.2276	8.17725
	A2	Sequence	# PSMs	# Proteins	# Protein Groups	Protein Group Accessions	Modifications	ΔCn	Area	q-Value	PEP	XCorr	Charge	MH+ [Da]	ΔM [ppm]	RT [min]	# Missed Cleavages
	High	KVQFAPEKPGPQPSAETTR	1	7	1	I3L412		0	121569	0	0.002767	2.04609	3	2068.09	5.76864	22.3057	1
F8VZA3	60S ribosomal protein L6 (Fragment) OS=Homo sapiens GN=RPL6 PE=2 SV=1 - [F8VZA3_HUMAN]	1.96808	12.38	5	1	1	1	69816.1	105	11.5635	10.4624
	A2	Sequence	# PSMs	# Proteins	# Protein Groups	Protein Group Accessions	Modifications	ΔCn	Area	q-Value	PEP	XCorr	Charge	MH+ [Da]	ΔM [ppm]	RT [min]	# Missed Cleavages
	High	VLATVTKPVGGDK	1	5	1	F8VZA3		0	69816.1	0.001	0.01104	1.96808	2	1284.76	4.93573	20.8029	0
Q5T370	Arrestin domain-containing protein 1 (Fragment) OS=Homo sapiens GN=ARRDC1 PE=2 SV=1 - [Q5T370_HUMAN]	1.82038	4.06	2	1	1	1	135923	271	29.2365	8.68994
	A2	Sequence	# PSMs	# Proteins	# Protein Groups	Protein Group Accessions	Modifications	ΔCn	Area	q-Value	PEP	XCorr	Charge	MH+ [Da]	ΔM [ppm]	RT [min]	# Missed Cleavages
	High	TIAEVEGAGVK	1	2	1	Q5T370		0	135923	0.004	0.05396	1.82038	2	1073.59	4.78161	23.2794	0
P56182	Ribosomal RNA processing protein 1 homolog A OS=Homo sapiens GN=RRP1 PE=1 SV=1 - [RRP1_HUMAN]	1.81071	2.82	1	1	1	1	69081.9	461	52.8066	9.33447
	A2	Sequence	# PSMs	# Proteins	# Protein Groups	Protein Group Accessions	Modifications	ΔCn	Area	q-Value	PEP	XCorr	Charge	MH+ [Da]	ΔM [ppm]	RT [min]	# Missed Cleavages
	High	VGAEELTADQNLK	1	1	1	P56182		0	69081.9	0.001	0.01229	1.81071	2	1387.71	2.49704	25.8811	0
B0QYH3	Coiled-coil domain-containing protein 117 (Fragment) OS=Homo sapiens GN=CCDC117 PE=2 SV=1 - [B0QYH3_HUMAN]	0	14.29	6	1	1	1		70	8.15096	4.60205
	A2	Sequence	# PSMs	# Proteins	# Protein Groups	Protein Group Accessions	Modifications	ΔCn	Area	q-Value	PEP	XCorr	Charge	MH+ [Da]	ΔM [ppm]	RT [min]	# Missed Cleavages
	High	REFDEVFTKK	1	6	1	B0QYH3		0	0	0.009	0.1294	1.09429	2	1298.68	3.57684	53.7944	2
B4DS13	Eukaryotic translation initiation factor 4B OS=Homo sapiens GN=EIF4B PE=2 SV=1 - [B4DS13_HUMAN]	0	2.8	3	1	1	1	73775.4	572	64.7671	6.12549
	A2	Sequence	# PSMs	# Proteins	# Protein Groups	Protein Group Accessions	Modifications	ΔCn	Area	q-Value	PEP	XCorr	Charge	MH+ [Da]	ΔM [ppm]	RT [min]	# Missed Cleavages
	High	TGSESSQTGTSTTSSR	1	3	1	B4DS13		0	73775.4	0	0.0004624	1.56957	2	1573.7	4.18225	11.1968	0
F8W914	Reticulon OS=Homo sapiens GN=RTN4 PE=2 SV=1 - [F8W914_HUMAN]	0	3.77	4	1	1	1	376327	345	37.1214	4.76709
	A2	Sequence	# PSMs	# Proteins	# Protein Groups	Protein Group Accessions	Modifications	ΔCn	Area	q-Value	PEP	XCorr	Charge	MH+ [Da]	ΔM [ppm]	RT [min]	# Missed Cleavages
	High	GPLPAAPPVAPER	1	4	1	F8W914		0	376327	0.005	0.05771	1.59822	2	1271.71	2.21534	27.3377	0
H7C330	cAMP-dependent protein kinase type II-alpha regulatory subunit (Fragment) OS=Homo sapiens GN=PRKAR2A PE=4 SV=1 - [H7C330_HUMAN]	0	11.96	3	1	1	1	17310.4	92	10.125	7.23975
	A2	Sequence	# PSMs	# Proteins	# Protein Groups	Protein Group Accessions	Modifications	ΔCn	Area	q-Value	PEP	XCorr	Charge	MH+ [Da]	ΔM [ppm]	RT [min]	# Missed Cleavages
	High	AASAYAVGDVK	1	3	1	H7C330		0	17310.4	0.005	0.06683	1.56024	2	1051.54	2.33735	22.844	0
Q13107-3	Isoform 3 of Ubiquitin carboxyl-terminal hydrolase 4 OS=Homo sapiens GN=USP4 - [UBP4_HUMAN]	0	7.99	4	1	1	1	3.44949e+06	313	35.6376	5.65576
	A2	Sequence	# PSMs	# Proteins	# Protein Groups	Protein Group Accessions	Modifications	ΔCn	Area	q-Value	PEP	XCorr	Charge	MH+ [Da]	ΔM [ppm]	RT [min]	# Missed Cleavages
	High	mAEGGGcRERPDAETQKSELGPLmR	1	4	1	Q13107-3	M1(Oxidation); C7(Carbamidomethyl); M24(Oxidation)	0	3.44949e+06	0.005	0.07503	1.41866	3	2807.28	-3.57021	31.2512	2
Q8N2B0	Cholesterol 24-hydroxylase OS=Homo sapiens GN=CYP46A1 PE=2 SV=1 - [Q8N2B0_HUMAN]	0	6.82	4	1	1	1	14339.9	337	38.2908	6.1001
	A2	Sequence	# PSMs	# Proteins	# Protein Groups	Protein Group Accessions	Modifications	ΔCn	Area	q-Value	PEP	XCorr	Charge	MH+ [Da]	ΔM [ppm]	RT [min]	# Missed Cleavages
	High	ADGQTPVSMQDmLTYTAMDILAK	1	4	1	Q8N2B0	M12(Oxidation)	0	14339.9	0.007	0.09692	1.7203	3	2516.15	-9.41511	53.5945	0
Q8WWZ4-5	Isoform 5 of ATP-binding cassette sub-family A member 10 OS=Homo sapiens GN=ABCA10 - [ABCAA_HUMAN]	0	5.09	1	1	1	1		452	51.444	6.97607
	A2	Sequence	# PSMs	# Proteins	# Protein Groups	Protein Group Accessions	Modifications	ΔCn	Area	q-Value	PEP	XCorr	Charge	MH+ [Da]	ΔM [ppm]	RT [min]	# Missed Cleavages
	High	LcPAAHHLGcEERPcPAATPSGN	1	1	1	Q8WWZ4-5	C2(Carbamidomethyl); C10(Carbamidomethyl); C15(Carbamidomethyl)	0	0	0.002	0.01824	1.6058	3	2502.13	7.33783	24.0922	0
Q9Y5K6	CD2-associated protein OS=Homo sapiens GN=CD2AP PE=1 SV=1 - [CD2AP_HUMAN]	0	2.97	1	1	1	1		639	71.4073	6.40479
	A2	Sequence	# PSMs	# Proteins	# Protein Groups	Protein Group Accessions	Modifications	ΔCn	Area	q-Value	PEP	XCorr	Charge	MH+ [Da]	ΔM [ppm]	RT [min]	# Missed Cleavages
	High	EGEIIHLISKETGEAGWWR	1	1	1	Q9Y5K6		0	0	0.005	0.06511	1.68208	3	2211.12	-1.01337	36.7301	1

## Sheet: Band II
Accession	Description	Score	Coverage	# Proteins	# Unique Peptides	# Peptides	# PSMs	Area	# AAs	MW [kDa]	calc. pI
Q9UQ80	Proliferation-associated protein 2G4 OS=Homo sapiens GN=PA2G4 PE=1 SV=3 - [PA2G4_HUMAN]	839.019	64.47	5	31	31	481	3.48408e+07	394	43.7592	6.55127
	A2	Sequence	# PSMs	# Proteins	# Protein Groups	Protein Group Accessions	Modifications	ΔCn	Area	q-Value	PEP	XCorr	Charge	MH+ [Da]	ΔM [ppm]	RT [min]	# Missed Cleavages
	High	TAENATSGETLEENEAGD	86	1	1	Q9UQ80		0	5.25471e+07	0	0.0001434	4.52249	2	1837.77	5.26723	23.2411	0
	High	YKmGGDIANR	4	2	1	Q9UQ80	M3(Oxidation)	0	2.67976e+06	0	0.01649	3.32802	3	1140.55	3.33471	15.97	1
	High	SEMEVQDAELK	5	1	1	Q9UQ80		0	418060	0	0.004203	3.31692	2	1278.59	4.40982	25.3694	0
	High	AAHLcAEAALR	13	4	1	Q9UQ80	C5(Carbamidomethyl)	0	4.25441e+06	0	0.000311	3.2725	2	1182.61	3.54393	24.0491	0
	High	TIIQNPTDQQK	20	2	1	Q9UQ80		0	3.11599e+07	0	0.002731	3.15798	2	1285.68	4.95968	24.0826	0
	High	SEmEVQDAELK	11	1	1	Q9UQ80	M3(Oxidation)	0	2.62882e+06	0	0.003355	3.14397	2	1294.59	3.94576	21.4141	0
	High	LVKPGNQNTQVTEAWNK	69	4	1	Q9UQ80		0	1.93112e+07	0	0.001609	3.09851	2	1927.01	4.21318	25.6092	0
	High	GDAmImEETGK	7	4	1	Q9UQ80	M4(Oxidation); M6(Oxidation)	0	2.13435e+06	0	0.001463	3.08896	2	1213.51	3.93519	17.6719	0
	High	FDAmPFTLR	10	1	1	Q9UQ80	M4(Oxidation)	0	2.44256e+06	0	0.01099	3.05673	2	1113.55	5.07519	33.7337	0
	High	mGGDIANR	10	2	1	Q9UQ80	M1(Oxidation)	0	4.2746e+06	0	0.01351	3.05338	2	849.392	4.48812	14.6366	0
	High	ITSGPFEPDLYK	26	1	1	Q9UQ80		0	1.3351e+07	0	9.008e-05	2.92927	2	1366.7	5.84308	32.5707	0
	High	SDQDYILKEGDLVK	16	5	1	Q9UQ80		0	1.29529e+06	0	0.002833	2.90908	2	1622.84	5.22521	32.7009	1
	High	TIIQNPTDQQKK	29	2	1	Q9UQ80		0	1.24454e+07	0	0.0007012	2.89679	2	1413.77	2.95663	20.7445	1
	High	ALLQSSASR	46	1	1	Q9UQ80		0	2.08153e+07	0	0.01115	2.83278	2	932.52	4.34932	21.037	0
	High	GDAmIMEETGK	1	4	1	Q9UQ80	M4(Oxidation)	0	97387.8	0	0.002957	2.81789	2	1197.52	3.30923	21.9458	0
	High	SDQDYILK	7	5	1	Q9UQ80		0	9.80794e+06	0	0.009769	2.80042	2	981.493	4.63827	26.067	0
	High	mGVVEcAK	3	1	1	Q9UQ80	M1(Oxidation); C6(Carbamidomethyl)	0	2.9465e+06	0	0.007411	2.64015	2	909.42	3.56522	15.6404	0
	High	AFFSEVER	36	2	1	Q9UQ80		0	1.33286e+07	0	0.01035	2.60029	2	984.483	4.70358	41.2033	0
	High	EGEFVAQFK	25	1	1	Q9UQ80		0	7.21077e+06	0	0.0108	2.5287	2	1054.53	4.97007	32.273	0
	High	FTVLLmPNGPmR	9	1	1	Q9UQ80	M6(Oxidation); M11(Oxidation)	0	1.27861e+06	0	0.008863	2.43805	2	1407.72	6.54527	34.8581	0
	High	SLVEASSSGVSVLSLcEK	2	4	1	Q9UQ80	C16(Carbamidomethyl)	0	101449	0	0.001114	2.40043	2	1851.95	5.61999	34.416	0
	High	FDAMPFTLR	1	1	1	Q9UQ80		0	113173	0	0.002303	2.35334	2	1097.55	4.29761	37.1472	0
	High	HELLQPFNVLYEK	2	1	1	Q9UQ80		0	45259.4	0	0.001874	2.34831	2	1629.87	4.04541	36.3896	0
	High	AFEDEKKAR	3	1	1	Q9UQ80		0	504849	0	0.012	2.19256	2	1093.57	4.40553	13.3459	2
	High	RDPSKQYGLK	5	2	1	Q9UQ80		0	1.86993e+06	0	0.00212	2.14834	3	1191.65	3.9045	17.535	2
	High	FTVLLMPNGPmR	3	1	1	Q9UQ80	M11(Oxidation)	0	50535.6	0	0.008156	2.04025	2	1391.73	5.42268	35.5846	0
	High	AFFSEVERR	5	2	1	Q9UQ80		0	4.99006e+06	0	0.007368	1.92928	2	1140.58	3.91268	31.466	1
	High	TIIQNPTDQQKKDHEK	3	2	1	Q9UQ80		0	225822	0	0.006579	1.66204	2	1923	3.48526	17.8014	2
	High	QHVIDGEKTIIQNPTDQQK	3	2	1	Q9UQ80		0	156579	0	0.01108	1.5457	3	2192.14	3.13624	24.0632	1
	High	DPSKQYGLK	2	2	1	Q9UQ80		0	5.80558e+06	0	0.01766	1.1698	2	1035.55	3.48936	19.8159	1
	High	QHVIDGEK	5	2	1	Q9UQ80		0	1.65427e+07	0.002	0.02839	2.13401	2	925.478	4.93671	13.3391	0
	High	ALLQSSASRK	1	1	1	Q9UQ80		0	1.45776e+06	0.002	0.03735	1.92775	2	1060.62	4.63035	18.0393	1
	High	AFEDEKK	11	1	1	Q9UQ80		0	1.6163e+07	0.006	0.05285	1.80623	2	866.429	3.58267	15.7628	1
	High	VAHSFNcTPIEGmLSHQLK	1	3	1	Q9UQ80	C7(Carbamidomethyl); M13(Oxidation)	0	99382.7	0.007	0.1008	1.56243	3	2185.06	3.96251	28.9441	0
	High	RFDAMPFTLR	1	1	1	Q9UQ80		0	19258.8	0.007	0.07518	1.44818	2	1253.65	6.25762	34.7203	1
P39023	60S ribosomal protein L3 OS=Homo sapiens GN=RPL3 PE=1 SV=2 - [RL3_HUMAN]	308.669	49.38	7	27	27	148	9.54617e+06	403	46.0798	10.1841
	A2	Sequence	# PSMs	# Proteins	# Protein Groups	Protein Group Accessions	Modifications	ΔCn	Area	q-Value	PEP	XCorr	Charge	MH+ [Da]	ΔM [ppm]	RT [min]	# Missed Cleavages
	High	TVFAEHISDEcK	19	6	1	P39023	C11(Carbamidomethyl)	0	3.40059e+06	0	0.0006941	3.74879	2	1435.66	4.67928	25.0714	0
	High	AHLmEIQVNGGTVAEK	3	5	1	P39023	M4(Oxidation)	0	236508	0	5.644e-07	3.60495	2	1712.87	4.13857	24.8841	0
	High	NNASTDYDLSDK	58	3	1	P39023		0	1.7962e+07	0	0.001081	3.50259	2	1342.58	4.06162	23.1338	0
	High	KAHLmEIQVNGGTVAEK	2	5	1	P39023	M5(Oxidation)	0	125790	0	0.006469	3.19578	3	1840.96	2.78276	23.2142	1
	High	LIKNNASTDYDLSDK	3	3	1	P39023		0	132343	0	0.000131	3.14419	3	1696.84	2.60164	23.3849	1
	High	TVFAEHISDEcKR	8	6	1	P39023	C11(Carbamidomethyl)	0	1.54783e+06	0	0.01246	3.02745	2	1591.76	3.88487	23.1623	1
	High	HGSLGFLPR	3	4	1	P39023		0	4.9995e+06	0	0.006769	2.75869	2	983.546	4.27228	29.4928	0
	High	KVAcIGAWHPAR	2	5	1	P39023	C4(Carbamidomethyl)	0	254030	0	0.001964	2.72063	2	1365.73	7.57358	24.4738	1
	High	WQDEDGKK	1	5	1	P39023		0	1.44076e+06	0	0.003344	2.64966	2	1005.47	4.14706	13.5905	1
	High	IGQGYLIKDGK	6	3	1	P39023		0	2.98102e+06	0	0.0005201	2.59799	2	1191.68	3.90436	25.0784	1
	High	VAcIGAWHPAR	6	5	1	P39023	C3(Carbamidomethyl)	0	692818	0	0.001663	2.42192	2	1237.63	2.43898	26.9877	0
	High	KWQDEDGKK	3	5	1	P39023		0	206163	0	0.0109	2.1221	3	1133.56	3.61335	13.2914	2
	High	EVDRPGSK	2	6	1	P39023		0	5.67702e+06	0	0.02057	2.04645	2	887.462	4.61489	9.39369	0
	High	DDPSKPVHLTAFLGYK	2	4	1	P39023		0	70686.4	0	0.008277	1.93006	2	1787.94	5.01509	33.126	0
	High	AGMTHIVR	1	4	1	P39023		0	167022	0	0.01881	1.78481	2	884.481	4.72424	19.1666	0
	High	WQDEDGKKQLEK	2	5	1	P39023		0	43116	0	0.02149	1.65974	2	1503.75	2.88961	18.1642	2
	High	VIAHTQmR	2	5	1	P39023	M7(Oxidation)	0	2.00031e+06	0	0.009321	1.63065	2	971.512	3.44048	12.0804	0
	High	IGQGYLIK	1	3	1	P39023		0	3.653e+06	0.001	0.02282	1.97789	2	891.534	4.69178	27.5498	0
	High	ALEKIDLK	1	2	1	P39023		0	592381	0.002	0.02929	2.28954	2	929.569	2.60019	24.7958	1
	High	AGmTHIVR	4	4	1	P39023	M3(Oxidation)	0	0	0.002	0.04267	2.01652	2	900.475	3.64481	15.1881	0
	High	FQTmEEK	1	2	1	P39023	M4(Oxidation)	0	1.69851e+06	0.002	0.04318	1.90634	2	928.411	3.37689	15.1812	0
	High	KSLLVQTK	3	2	1	P39023		0	1.70224e+06	0.002	0.03998	1.63523	2	916.586	3.59242	19.8195	1
	High	FIDTTSK	4	3	1	P39023		0	4.80185e+06	0.002	0.0313	1.44534	2	811.422	3.03714	25.2157	0
	High	SLLVQTK	1	2	1	P39023		0	2.61517e+06	0.006	0.05534	2.18731	2	788.491	4.02033	23.1408	0
	High	VAFSVAR	5	4	1	P39023		0	4.36857e+06	0.007	0.1151	2.21337	2	749.435	5.75062	24.9222	0
	High	GcVVGTK	2	2	1	P39023	C2(Carbamidomethyl)	0	0	0.007	0.09712	2.03223	2	720.373	2.50282	15.6474	0
	High	FQTmEEKK	2	2	1	P39023	M4(Oxidation)	0	1.20096e+06	0.007	0.06045	1.59647	3	1056.51	3.44645	13.1097	1
	High	LEQQVPVNQVFGQDEmIDVIGVTK	1	5	1	P39023	M16(Oxidation)	0	32131.4	0.008	0.129	1.13373	3	2702.38	4.65426	37.0223	0
B5MCX3	Septin-2 OS=Homo sapiens GN=SEPT2 PE=2 SV=1 - [B5MCX3_HUMAN]	147.465	34.89	13	11	11	78	2.12508e+06	321	36.9169	6.17627
	A2	Sequence	# PSMs	# Proteins	# Protein Groups	Protein Group Accessions	Modifications	ΔCn	Area	q-Value	PEP	XCorr	Charge	MH+ [Da]	ΔM [ppm]	RT [min]	# Missed Cleavages
	High	LTVVDTPGYGDAINcR	35	11	1	B5MCX3	C15(Carbamidomethyl)	0	2.06221e+06	0	2.254e-05	3.78749	2	1750.85	4.46658	30.0668	0
	High	YLHDESGLNR	3	8	1	B5MCX3		0	665109	0	0.002664	2.96788	3	1203.58	4.01427	19.853	0
	High	ILDEIEEHNIK	19	5	1	B5MCX3		0	2.28578e+06	0	0.0008008	2.84488	2	1352.71	4.37207	27.7207	0
	High	KVENEDMNKDQILLEK	1	3	1	B5MCX3		0	199379	0	0.001984	2.7695	3	1946	3.54577	25.7458	2
	High	VNIVPVIAK	3	6	1	B5MCX3		0	1.62719e+06	0	0.01464	2.30053	2	952.623	4.5856	31.0957	0
	High	TVQIEASTVEIEER	3	12	1	B5MCX3		0	310675	0	0.003681	1.97112	2	1603.83	6.69729	30.012	0
	High	AIHNKVNIVPVIAK	1	6	1	B5MCX3		0	17443.5	0	0.008641	1.86063	2	1515.94	4.68889	27.0474	1
	High	ASIPFSVVGSNQLIEAK	5	4	1	B5MCX3		0	495675	0	5.131e-05	1.295	2	1759.97	7.53095	37.3474	0
	High	YLHDESGLNRR	2	8	1	B5MCX3		0	2.02725e+06	0.002	0.03847	2.36848	2	1359.68	4.04585	19.0892	1
	High	KVENEDmNKDQILLEK	3	3	1	B5MCX3	M7(Oxidation)	0	1.00921e+06	0.002	0.04446	1.26017	2	1961.99	4.65335	24.0933	2
	High	mQEmIAR	1	4	1	B5MCX3	M1(Oxidation); M4(Oxidation)	0	0	0.003	0.04674	2.19398	2	910.414	2.34169	14.8223	0
	High	HIIDNR	2	8	1	B5MCX3		0	944684	0.006	0.05321	2.24666	2	767.419	4.28021	14.6434	0
P50552	Vasodilator-stimulated phosphoprotein OS=Homo sapiens GN=VASP PE=1 SV=3 - [VASP_HUMAN]	59.3811	40.26	4	15	15	35	768950	380	39.8051	8.93896
	A2	Sequence	# PSMs	# Proteins	# Protein Groups	Protein Group Accessions	Modifications	ΔCn	Area	q-Value	PEP	XCorr	Charge	MH+ [Da]	ΔM [ppm]	RT [min]	# Missed Cleavages
	High	TPKDESANQEEPEAR	10	2	1	P50552		0	898818	0	6.569e-06	3.30158	2	1700.78	2.35858	15.1221	1
	High	VKQELLEEVKK	1	1	1	P50552		0	216724	0	9.375e-05	3.07165	3	1342.8	2.3336	23.1958	2
	High	DESANQEEPEAR	2	2	1	P50552		0	192225	0	0.0001016	2.78272	2	1374.58	3.70693	15.0737	0
	High	VQIYHNPTANSFR	7	3	1	P50552		0	387126	0	0.0001648	2.76458	2	1546.78	4.91194	25.9338	0
	High	KVSKQEEASGGPTAPK	2	2	1	P50552		0	224261	0	1.247e-05	2.72373	2	1613.86	4.38801	13.9057	2
	High	VSKQEEASGGPTAPK	4	2	1	P50552		0	480845	0	3.274e-05	2.67436	2	1485.76	4.35505	15.3279	1
	High	KmQPDQQVVINcAIVR	1	2	1	P50552	M2(Oxidation); C12(Carbamidomethyl)	0	0	0	0.006617	2.38945	3	1915	5.17136	27.8785	1
	High	mQPDQQVVINcAIVR	1	2	1	P50552	M1(Oxidation); C11(Carbamidomethyl)	0	25871.6	0	5.406e-05	1.50847	2	1786.9	5.27595	29.9415	0
	High	QEEASGGPTAPK	1	2	1	P50552		0	235552	0	0.0138	1.21594	2	1171.56	2.69733	14.5743	0
	High	YNQATPNFHQWR	1	1	1	P50552		0	42487	0.001	0.02341	1.59867	2	1561.74	4.38898	27.7242	0
	High	ATQVGEKTPKDESANQEEPEAR	1	2	1	P50552		0	237045	0.002	0.04367	2.89156	3	2414.15	2.54492	17.2083	2
	High	SGGGGLmEEmNAmLAR	1	2	1	P50552	M7(Oxidation); M10(Oxidation); M13(Oxidation)	0	42174.7	0.007	0.05648	1.80788	2	1671.72	4.04267	23.0668	0
	High	VPAQSESVR	1	2	1	P50552		0	927187	0.007	0.06671	1.43566	2	972.516	5.62841	15.3581	0
	High	WLPAGTGPQAFSR	1	3	1	P50552		0	21482.6	0.007	0.06079	1.10832	2	1387.72	6.37546	33.4603	0
	High	SSSSVTTSETQPcTPSSSDYSDLQR	1	2	1	P50552	C13(Carbamidomethyl)	0	190054	0.009	0.1383	1.41171	3	2707.17	2.50002	25.707	0
P04264	Keratin, type II cytoskeletal 1 OS=Homo sapiens GN=KRT1 PE=1 SV=6 - [K2C1_HUMAN]	58.2301	30.59	8	13	15	28	629116	644	65.999	8.11865
	A2	Sequence	# PSMs	# Proteins	# Protein Groups	Protein Group Accessions	Modifications	ΔCn	Area	q-Value	PEP	XCorr	Charge	MH+ [Da]	ΔM [ppm]	RT [min]	# Missed Cleavages
	High	GSGGGSSGGSIGGR	2	1	1	P04264		0	780062	0	0.0008174	3.43284	2	1092.51	3.41242	12.7396	0
	High	FLEQQNQVLQTK	6	3	2	P04264;P35908		0	522199	0	0.0001587	3.41955	2	1475.79	5.79318	26.6015	0
	High	YEELQITAGR	2	2	1	P04264		0	320891	0	0.0004012	3.02183	2	1179.61	4.79431	27.5601	0
	High	SKAEAESLYQSK	2	1	1	P04264		0	258762	0	0.0005816	2.86134	2	1340.67	2.88064	20.146	1
	High	NKYEDEINKR	1	11	3	P02538;P04264;P05787		0	90600	0	0.004333	2.8539	3	1308.66	3.4274	19.428	2
	High	GGGGGGYGSGGSSYGSGGGSYGSGGGGGGGR	2	1	1	P04264		0	172848	0	0.007888	2.6649	2	2383.96	4.19065	20.3854	0
	High	TNAENEFVTIKK	3	1	1	P04264		0	356563	0	0.003236	2.46978	2	1393.74	2.88602	25.3251	1
	High	WELLQQVDTSTR	1	1	1	P04264		0	26064.8	0	0.001594	2.24738	2	1475.76	4.47192	34.8977	0
	High	SGGGFSSGSAGIINYQR	1	1	1	P04264		0	71279.8	0	0.0205	1.7221	2	1657.81	7.55591	29.211	0
	High	GSYGSGGSSYGSGGGSYGSGGGGGGHGSYGSGSSSGGYR	2	1	1	P04264		0	123671	0	0.01157	1.6841	3	3312.32	3.56553	22.4682	0
	High	AEAESLYQSK	1	1	1	P04264		0	63695.9	0.001	0.02278	2.47946	2	1125.54	2.38833	21.418	0
	High	TLLEGEESR	1	1	1	P04264		0	390293	0.002	0.02626	2.18821	2	1033.52	4.68333	22.6736	0
	High	AQYEDIAQK	2	1	1	P04264		0	585086	0.002	0.03625	2.00601	2	1065.52	2.30485	20.6266	0
	High	TNAENEFVTIK	1	1	1	P04264		0	136731	0.002	0.03606	1.94531	2	1265.64	3.8527	28.7636	0
	High	LRSEIDNVKK	1	1	1	P04264		0	34236.5	0.007	0.07953	2.05973	3	1201.69	3.02561	17.4831	2
Q12905	Interleukin enhancer-binding factor 2 OS=Homo sapiens GN=ILF2 PE=1 SV=2 - [ILF2_HUMAN]	50.5511	28.97	1	10	10	33	1.49461e+06	390	43.0352	5.26221
	A2	Sequence	# PSMs	# Proteins	# Protein Groups	Protein Group Accessions	Modifications	ΔCn	Area	q-Value	PEP	XCorr	Charge	MH+ [Da]	ΔM [ppm]	RT [min]	# Missed Cleavages
	High	WFEENASQSTVK	10	1	1	Q12905		0	1.71275e+06	0	1.885e-05	3.3256	2	1425.67	5.26304	27.16	0
	High	VKPAPDETSFSEALLK	6	1	1	Q12905		0	754040	0	0.002259	2.39844	3	1731.93	6.65174	32.1216	0
	High	NQDLAPNSAEQASILSLVTK	4	1	1	Q12905		0	70144	0	0.0001304	2.08181	2	2099.11	5.45055	38.5106	0
	High	ILITTVPPNLR	6	1	1	Q12905		0	1.86503e+06	0	0.001889	1.8881	2	1236.77	4.74762	34.8397	0
	High	VLQSALAAIR	1	1	1	Q12905		0	906034	0	0.000888	1.61649	2	1041.65	5.12351	30.8965	0
	High	QPLALNVAYR	2	1	1	Q12905		0	467622	0	0.01915	1.29426	2	1144.65	5.35418	31.7454	0
	High	ILPTLEAVAALGNK	1	1	1	Q12905		0	114123	0	0.0008454	1.1165	2	1409.85	6.60168	38.6333	0
	High	AYEKPPEKK	1	1	1	Q12905		0	775082	0.002	0.03661	2.08532	2	1089.6	3.46233	11.8549	1
	High	VKPAPDETSFSEALLKR	1	1	1	Q12905		0	22990.7	0.002	0.04216	1.21566	2	1888.03	4.56527	30.7447	1
	High	LDPELHLDIK	1	1	1	Q12905		0	78356.8	0.007	0.05862	1.48325	2	1192.66	4.91525	31.4039	0
P13645	Keratin, type I cytoskeletal 10 OS=Homo sapiens GN=KRT10 PE=1 SV=6 - [K1C10_HUMAN]	39.5788	17.81	18	8	11	16	450409	584	58.7917	5.21143
	A2	Sequence	# PSMs	# Proteins	# Protein Groups	Protein Group Accessions	Modifications	ΔCn	Area	q-Value	PEP	XCorr	Charge	MH+ [Da]	ΔM [ppm]	RT [min]	# Missed Cleavages
	High	ALEESNYELEGK	4	1	1	P13645		0	657374	0	0.003633	3.71401	2	1381.65	2.66476	25.414	0
	High	SQYEQLAEQNR	1	1	1	P13645		0	97869.3	0	0.00227	3.69583	2	1365.64	2.65123	22.7461	0
	High	SQYEQLAEQNRK	3	1	1	P13645		0	322806	0	0.003542	2.65378	2	1493.74	2.2609	20.8266	1
	High	QSLEASLAETEGR	1	1	1	P13645		0	64411.3	0	0.005501	2.52529	2	1390.69	4.31869	29.4998	0
	High	VTmQNLNDR	1	7	2	P02533;P13645	M3(Oxidation)	0	363577	0	0.002266	2.51011	2	1106.53	4.6245	16.1403	0
	High	LASYLDKVR	1	9	3	P08727;P02533;P13645		0	139215	0	0.01734	2.18918	2	1064.61	3.66878	25.7497	1
	High	LENEIQTYR	1	1	1	P13645		0	113353	0	0.01834	2.18367	2	1165.59	6.4529	24.3039	0
	High	SLLEGEGSSGGGGR	1	1	1	P13645		0	248461	0	0.001502	2.09041	2	1262.6	4.83745	22.1201	0
	High	LKYENEVALR	1	1	1	P13645		0	195741	0	0.008522	1.61732	2	1234.68	4.50043	25.3801	1
	High	DAEAWFNEK	1	4	1	P13645		0	151025	0.006	0.05354	2.6181	2	1109.49	3.89089	31.2462	0
	High	LAADDFR	1	27	3	P02533;P08727;P13645		0	330274	0.007	0.08816	2.32048	2	807.405	6.56732	24.2895	0
B4E0G4	PHD finger protein 6 OS=Homo sapiens GN=PHF6 PE=2 SV=1 - [B4E0G4_HUMAN]	28.699	41.09	5	10	10	15	450926	331	37.6041	8.74854
	A2	Sequence	# PSMs	# Proteins	# Protein Groups	Protein Group Accessions	Modifications	ΔCn	Area	q-Value	PEP	XCorr	Charge	MH+ [Da]	ΔM [ppm]	RT [min]	# Missed Cleavages
	High	cGFcHVGEEENEAR	2	5	1	B4E0G4	C1(Carbamidomethyl); C4(Carbamidomethyl)	0	119049	0	3.125e-05	3.18112	2	1693.68	3.57408	21.953	0
	High	NHSGNDERDEEDEERESK	3	3	1	B4E0G4		0	626083	0	0.0006344	3.08694	2	2174.89	4.86474	12.5635	2
	High	GKVEIDQQQLTQQQLNGN	1	3	1	B4E0G4		0	76327.6	0	0.00352	2.70039	2	2041.04	3.81795	26.3126	1
	High	DKEcGQLLISENQK	2	5	1	B4E0G4	C4(Carbamidomethyl)	0	129989	0	0.005161	2.32397	2	1661.82	3.86094	24.6088	1
	High	cTLcSQPGATIGcEIK	2	4	1	B4E0G4	C1(Carbamidomethyl); C4(Carbamidomethyl); C13(Carbamidomethyl)	0	52991.5	0	0.001336	2.25015	2	1794.83	4.09393	28.3829	0
	High	TYHYHcALHDK	1	5	1	B4E0G4	C6(Carbamidomethyl)	0	75978.7	0	0.0003248	1.86563	2	1444.65	3.69745	17.7005	0
	High	STSSHGTDEmESSSYR	1	5	1	B4E0G4	M10(Oxidation)	0	45106.1	0	0.007083	1.44144	2	1776.7	3.66123	15.1698	0
	High	SSPSDTRPK	1	5	1	B4E0G4		0	401670	0	0.01443	1.32376	2	974.492	1.40834	9.62514	0
	High	TYHYHcGVQDK	1	4	1	B4E0G4	C6(Carbamidomethyl)	0	122962	0.007	0.06378	2.20534	2	1407.62	4.06468	16.886	0
	High	AEFGDFDIK	1	5	1	B4E0G4		0	325025	0.007	0.08944	1.87885	2	1041.49	3.99064	33.4896	0
P68104	Elongation factor 1-alpha 1 OS=Homo sapiens GN=EEF1A1 PE=1 SV=1 - [EF1A1_HUMAN]	22.8764	14.72	5	6	6	12	908139	462	50.1091	9.01221
	A2	Sequence	# PSMs	# Proteins	# Protein Groups	Protein Group Accessions	Modifications	ΔCn	Area	q-Value	PEP	XCorr	Charge	MH+ [Da]	ΔM [ppm]	RT [min]	# Missed Cleavages
	High	IGGIGTVPVGR	1	3	1	P68104		0	1.96883e+06	0	0.01184	3.03547	2	1025.61	3.81434	27.2453	0
	High	YYVTIIDAPGHR	2	4	1	P68104		0	70537.6	0	0.01643	2.65477	2	1404.73	4.37136	30.2933	0
	High	THINIVVIGHVDSGK	4	5	1	P68104		0	42819.3	0	0.001302	2.31383	2	1588.89	5.7819	28.7003	0
	High	LPLQDVYK	1	3	1	P68104		0	254837	0	0.01416	2.28863	2	975.557	5.96479	29.1086	0
	High	EHALLAYTLGVK	1	3	1	P68104		0	92615	0	0.01063	2.27449	2	1314.75	4.80024	32.831	0
	High	STTTGHLIYK	3	5	1	P68104		0	500745	0.007	0.09056	2.06694	2	1120.6	2.44805	21.8655	0
P35527	Keratin, type I cytoskeletal 9 OS=Homo sapiens GN=KRT9 PE=1 SV=3 - [K1C9_HUMAN]	21.3117	22.95	2	9	9	13	375945	623	62.0268	5.23682
	A2	Sequence	# PSMs	# Proteins	# Protein Groups	Protein Group Accessions	Modifications	ΔCn	Area	q-Value	PEP	XCorr	Charge	MH+ [Da]	ΔM [ppm]	RT [min]	# Missed Cleavages
	High	GGSGGSYGGGGSGGGYGGGSGSR	2	2	1	P35527		0	378853	0	1.767e-05	3.41242	2	1791.73	3.69547	17.1041	0
	High	GGSGGSHGGGSGFGGESGGSYGGGEEASGSGGGYGGGSGK	1	2	1	P35527		0	279455	0	0.001967	3.1028	3	3223.3	4.64579	22.0793	0
	High	SGGGGGGGLGSGGSIR	3	1	1	P35527		0	469529	0	0.0002689	2.47068	2	1232.6	3.90834	19.7855	0
	High	FSSSGGGGGGGR	1	1	1	P35527		0	242816	0	0.001168	2.27296	2	982.436	2.61146	11.4471	0
	High	FSSSSGYGGGSSR	1	1	1	P35527		0	264335	0	0.01387	1.67885	2	1235.54	5.60957	17.8574	0
	High	QGVDADINGLR	1	2	1	P35527		0	88321.7	0.002	0.03142	1.59833	2	1157.6	4.74418	26.8803	0
	High	STmQELNSR	1	1	1	P35527	M3(Oxidation)	0	116231	0.006	0.05372	1.87226	2	1081.5	4.41492	15.2274	0
	High	TLLDIDNTR	2	1	1	P35527		0	166741	0.007	0.06744	2.17719	2	1060.57	3.49143	29.4185	0
	High	QVLDNLTmEK	1	2	1	P35527	M8(Oxidation)	0	40406.8	0.007	0.06956	1.51833	2	1206.61	5.3925	26.156	0
P35908	Keratin, type II cytoskeletal 2 epidermal OS=Homo sapiens GN=KRT2 PE=1 SV=2 - [K22E_HUMAN]	20.1742	11.11	2	3	4	10	216598	639	65.3932	8.00146
	A2	Sequence	# PSMs	# Proteins	# Protein Groups	Protein Group Accessions	Modifications	ΔCn	Area	q-Value	PEP	XCorr	Charge	MH+ [Da]	ΔM [ppm]	RT [min]	# Missed Cleavages
	High	FLEQQNQVLQTK	6	3	2	P04264;P35908		0	522199	0	0.0001587	3.41955	2	1475.79	5.79318	26.6015	0
	High	HGGGGGGFGGGGFGSR	2	1	1	P35908		0	111853	0	0.0001443	2.95079	2	1320.59	2.78978	23.2031	0
	High	GSSSGGGYSSGSSSYGSGGR	1	1	1	P35908		0	0	0	0.001674	1.38272	2	1740.71	4.12754	17.4571	0
	High	GGSGGGGSISGGGYGSGGGSGGR	1	1	1	P35908		0	15742.3	0.002	0.04088	1.89974	2	1741.76	8.21793	18.0532	0
B0AZP7	Chromaffin granule amine transporter OS=Homo sapiens GN=VAT1 PE=2 SV=1 - [B0AZP7_HUMAN]	18.111	21.62	8	4	4	9	125353	259	28.3225	6.72705
	A2	Sequence	# PSMs	# Proteins	# Protein Groups	Protein Group Accessions	Modifications	ΔCn	Area	q-Value	PEP	XCorr	Charge	MH+ [Da]	ΔM [ppm]	RT [min]	# Missed Cleavages
	High	GVDIVmDPLGGSDTAK	3	6	1	B0AZP7	M6(Oxidation)	0	154149	0	0.00309	2.63105	2	1590.78	5.01785	31.4073	0
	High	TVENVTVFGTASASK	2	6	1	B0AZP7		0	155870	0	0.0002126	2.56846	2	1510.78	6.05768	28.9064	0
	High	GVDIVMDPLGGSDTAK	2	6	1	B0AZP7		0	26136.2	0	0.006215	1.95866	2	1574.78	3.85521	34.325	0
	High	VVTYGmANLLTGPK	1	4	1	B0AZP7	M6(Oxidation)	0	66040.3	0.002	0.02978	2.429	2	1479.8	5.36123	30.7336	0
	High	VLLVPGPEKEN	1	4	1	B0AZP7		0	0	0.007	0.06808	1.52107	2	1194.68	5.28637	29.5144	1
E9PKH2	Serpin H1 OS=Homo sapiens GN=SERPINH1 PE=2 SV=1 - [E9PKH2_HUMAN]	17.7849	17.91	5	3	3	7	226665	201	23.077	8.27979
	A2	Sequence	# PSMs	# Proteins	# Protein Groups	Protein Group Accessions	Modifications	ΔCn	Area	q-Value	PEP	XCorr	Charge	MH+ [Da]	ΔM [ppm]	RT [min]	# Missed Cleavages
	High	GVVEVTHDLQK	2	2	1	E9PKH2		0	336459	0	0.009733	3.23163	2	1224.66	3.02418	23.9571	0
	High	DTQSGSLLFIGR	3	3	1	E9PKH2		0	255678	0	0.00632	2.49154	2	1293.68	3.62881	34.8003	0
	High	TGLYNYYDDEKEK	2	4	1	E9PKH2		0	87859.6	0	0.0005577	2.25087	2	1637.75	7.35854	26.4627	1
P02533	Keratin, type I cytoskeletal 14 OS=Homo sapiens GN=KRT14 PE=1 SV=4 - [K1C14_HUMAN]	17.1706	12.92	28	2	6	7	277689	472	51.5294	5.16064
	A2	Sequence	# PSMs	# Proteins	# Protein Groups	Protein Group Accessions	Modifications	ΔCn	Area	q-Value	PEP	XCorr	Charge	MH+ [Da]	ΔM [ppm]	RT [min]	# Missed Cleavages
	High	APSTYGGGLSVSSSR	1	1	1	P02533		0	100367	0	0.003883	3.50754	2	1425.7	5.34057	24.3003	0
	High	VTmQNLNDR	1	7	2	P02533;P13645	M3(Oxidation)	0	363577	0	0.002266	2.51011	2	1106.53	4.6245	16.1403	0
	High	ALEEANADLEVK	1	8	1	P02533		0	55332.4	0	0.004297	2.50835	2	1301.66	4.00297	26.0521	0
	High	VLDELTLAR	2	12	2	P02533;P08727		0	102700	0	0.01655	2.47357	2	1029.6	4.36575	31.2496	0
	High	LASYLDKVR	1	9	3	P08727;P02533;P13645		0	139215	0	0.01734	2.18918	2	1064.61	3.66878	25.7497	1
	High	LAADDFR	1	27	3	P02533;P08727;P13645		0	330274	0.007	0.08816	2.32048	2	807.405	6.56732	24.2895	0
Q9BRX2	Protein pelota homolog OS=Homo sapiens GN=PELO PE=1 SV=2 - [PELO_HUMAN]	15.1183	18.44	1	7	7	8	111164	385	43.332	6.34131
	A2	Sequence	# PSMs	# Proteins	# Protein Groups	Protein Group Accessions	Modifications	ΔCn	Area	q-Value	PEP	XCorr	Charge	MH+ [Da]	ΔM [ppm]	RT [min]	# Missed Cleavages
	High	KVQTESSTGSVGSNR	2	1	1	Q9BRX2		0	125090	0	0.0002784	3.23906	2	1536.77	5.78349	14.0275	1
	High	VQTESSTGSVGSNR	1	1	1	Q9BRX2		0	143403	0	0.0003778	2.98578	2	1408.67	2.84267	14.8962	0
	High	VKGTNIQENEYVK	1	1	1	Q9BRX2		0	33515.9	0	0.002979	2.10747	2	1521.8	5.22563	22.0447	1
	High	AKVEVNIPR	1	1	1	Q9BRX2		0	65000.1	0	0.01406	1.8468	2	1025.61	2.15779	24.3809	1
	High	FYEQVVQAIQR	1	1	1	Q9BRX2		0	21718.3	0	0.02027	1.56297	2	1380.73	5.4126	32.6037	0
	High	KQWDSVVLER	1	1	1	Q9BRX2		0	21329.5	0.002	0.0327	2.06746	2	1259.68	4.9761	29.0454	1
	High	LVDSVKENAGTVR	1	1	1	Q9BRX2		0	54274.8	0.002	0.02692	1.50511	2	1387.76	4.15917	20.3892	1
P08727	Keratin, type I cytoskeletal 19 OS=Homo sapiens GN=KRT19 PE=1 SV=4 - [K1C19_HUMAN]	12.902	13.75	22	2	5	6	190730	400	44.0791	5.13525
	A2	Sequence	# PSMs	# Proteins	# Protein Groups	Protein Group Accessions	Modifications	ΔCn	Area	q-Value	PEP	XCorr	Charge	MH+ [Da]	ΔM [ppm]	RT [min]	# Missed Cleavages
	High	VLDELTLAR	2	12	2	P02533;P08727		0	102700	0	0.01655	2.47357	2	1029.6	4.36575	31.2496	0
	High	QSSATSSFGGLGGGSVR	1	2	1	P08727		0	33014.9	0	0.00399	2.47357	2	1554.76	5.51445	27.5239	0
	High	LASYLDKVR	1	9	3	P08727;P02533;P13645		0	139215	0	0.01734	2.18918	2	1064.61	3.66878	25.7497	1
	High	AALEDTLAETEAR	1	2	1	P08727		0	15542.8	0	0.01308	1.78389	2	1389.69	4.0588	29.0304	0
	High	LAADDFR	1	27	3	P02533;P08727;P13645		0	330274	0.007	0.08816	2.32048	2	807.405	6.56732	24.2895	0
P49841	Glycogen synthase kinase-3 beta OS=Homo sapiens GN=GSK3B PE=1 SV=2 - [GSK3B_HUMAN]	12.0272	12.62	2	4	4	5	200493	420	46.7149	8.77783
	A2	Sequence	# PSMs	# Proteins	# Protein Groups	Protein Group Accessions	Modifications	ΔCn	Area	q-Value	PEP	XCorr	Charge	MH+ [Da]	ΔM [ppm]	RT [min]	# Missed Cleavages
	High	IQAAASTPTNATAASDANTGDR	1	2	1	P49841		0	74761.2	0	1.778e-05	3.34619	2	2104	3.62122	20.3444	0
	High	LcDSGELVAIK	2	2	1	P49841	C2(Carbamidomethyl)	0	22300.2	0	0.01521	2.39448	2	1204.63	3.99344	29.0685	0
	High	TPPEAIALcSR	1	2	1	P49841	C9(Carbamidomethyl)	0	244505	0.001	0.02364	2.24419	2	1214.62	3.98155	26.9316	0
	High	LLEYTPTAR	1	2	1	P49841		0	282213	0.007	0.08656	2.07309	2	1063.58	3.80947	26.1733	0
Q96IZ0	PRKC apoptosis WT1 regulator protein OS=Homo sapiens GN=PAWR PE=1 SV=1 - [PAWR_HUMAN]	11.3271	9.12	1	3	3	7	137137	340	36.5454	5.41455
	A2	Sequence	# PSMs	# Proteins	# Protein Groups	Protein Group Accessions	Modifications	ΔCn	Area	q-Value	PEP	XCorr	Charge	MH+ [Da]	ΔM [ppm]	RT [min]	# Missed Cleavages
	High	DANVSGTLVSSSTLEK	2	1	1	Q96IZ0		0	72494.4	0	3.701e-06	3.22894	2	1607.82	6.12621	28.0316	0
	High	YKSTTSVSEEDVSSR	2	1	1	Q96IZ0		0	83147.2	0	1.572e-05	2.62234	2	1674.79	5.19562	19.4766	1
	High	STTSVSEEDVSSR	3	1	1	Q96IZ0		0	255768	0	0.01716	1.78647	2	1383.63	4.41079	18.8963	0
Q52LJ0	Protein FAM98B OS=Homo sapiens GN=FAM98B PE=1 SV=1 - [FA98B_HUMAN]	10.503	10.91	2	3	3	4	133217	330	37.167	6.29053
	A2	Sequence	# PSMs	# Proteins	# Protein Groups	Protein Group Accessions	Modifications	ΔCn	Area	q-Value	PEP	XCorr	Charge	MH+ [Da]	ΔM [ppm]	RT [min]	# Missed Cleavages
	High	mDLNSEQAEQLER	1	2	1	Q52LJ0	M1(Oxidation)	0	202994	0	3.223e-05	3.23417	2	1578.72	5.54328	24.0301	0
	High	INDALScEYEcR	2	2	1	Q52LJ0	C7(Carbamidomethyl); C11(Carbamidomethyl)	0	107472	0	0.001062	2.70359	2	1529.64	5.635	26.0336	0
	High	GPLLEEQALTK	1	2	1	Q52LJ0		0	89184.5	0.001	0.02239	2.25804	2	1198.67	3.30301	29.3778	0
P40938-2	Isoform 2 of Replication factor C subunit 3 OS=Homo sapiens GN=RFC3 - [RFC3_HUMAN]	10.0746	9.18	2	2	2	4	47915.6	305	34.7339	8.39697
	A2	Sequence	# PSMs	# Proteins	# Protein Groups	Protein Group Accessions	Modifications	ΔCn	Area	q-Value	PEP	XCorr	Charge	MH+ [Da]	ΔM [ppm]	RT [min]	# Missed Cleavages
	High	TVAQSQQLETNSQR	2	2	1	P40938-2		0	53529.7	0	1.414e-05	2.92176	2	1589.79	3.56231	18.5752	0
	High	ETANAIVSQQTPQR	2	2	1	P40938-2		0	42301.4	0	0.008316	2.63684	2	1542.79	3.90015	22.2051	0
Q9HBI1	Beta-parvin OS=Homo sapiens GN=PARVB PE=1 SV=1 - [PARVB_HUMAN]	9.8404	9.89	5	3	3	4	33524.1	364	41.6881	6.72705
	A2	Sequence	# PSMs	# Proteins	# Protein Groups	Protein Group Accessions	Modifications	ΔCn	Area	q-Value	PEP	XCorr	Charge	MH+ [Da]	ΔM [ppm]	RT [min]	# Missed Cleavages
	High	LNVAEVTQSEIGQK	2	4	1	Q9HBI1		0	34515.6	0	1.307e-05	3.3089	2	1515.81	6.40017	30.3669	0
	High	ARPEDVVNLDLK	1	3	1	Q9HBI1		0	41249.9	0.001	0.02206	1.81627	2	1368.75	2.93228	29.752	0
	High	EVSDLQEEGK	1	2	1	Q9HBI1		0	24806.8	0.007	0.07438	2.04392	2	1133.53	2.06445	18.5172	0
H0Y2V1	Microtubule-associated protein (Fragment) OS=Homo sapiens GN=MAP4 PE=2 SV=1 - [H0Y2V1_HUMAN]	7.90729	12.96	13	4	4	5	104506	463	48.6166	10.1108
	A2	Sequence	# PSMs	# Proteins	# Protein Groups	Protein Group Accessions	Modifications	ΔCn	Area	q-Value	PEP	XCorr	Charge	MH+ [Da]	ΔM [ppm]	RT [min]	# Missed Cleavages
	High	TTTLSGTAPAAGVVPSR	1	13	1	H0Y2V1		0	164259	0	0.009226	2.18077	2	1585.86	4.95692	25.9268	0
	High	VGSLDNVGHLPAGGAVK	1	12	1	H0Y2V1		0	30591.3	0	0.007159	2.10176	2	1590.87	4.21371	27.3005	0
	High	TTTAAAVASTGPSSR	2	12	1	H0Y2V1		0	49947.4	0.002	0.03075	1.92143	2	1377.7	4.45613	18.8518	0
	High	LATNTSAPDLK	1	13	1	H0Y2V1		0	99312	0.002	0.02661	1.70332	2	1130.61	3.49118	22.0602	0
Q9BVC3	Sister chromatid cohesion protein DCC1 OS=Homo sapiens GN=DSCC1 PE=1 SV=2 - [DCC1_HUMAN]	7.87139	9.16	1	3	3	5	98481.8	393	44.7965	5.17334
	A2	Sequence	# PSMs	# Proteins	# Protein Groups	Protein Group Accessions	Modifications	ΔCn	Area	q-Value	PEP	XCorr	Charge	MH+ [Da]	ΔM [ppm]	RT [min]	# Missed Cleavages
	High	TRDEVDATLQIAK	2	1	1	Q9BVC3		0	32172.2	0	0.008701	1.20821	2	1459.78	5.28381	26.9684	1
	High	VDDLPEDNQER	2	1	1	Q9BVC3		0	226636	0.002	0.04166	2.03802	2	1329.6	3.99534	20.9275	0
	High	GDKDEQAVLcSK	1	1	1	Q9BVC3	C10(Carbamidomethyl)	0	36637.3	0.009	0.1384	1.88917	2	1349.64	5.07906	19.6213	1
P01891	HLA class I histocompatibility antigen, A-68 alpha chain OS=Homo sapiens GN=HLA-A PE=1 SV=4 - [1A68_HUMAN]	7.27931	10.14	19	1	2	4	202451	365	40.8831	6.69775
	A2	Sequence	# PSMs	# Proteins	# Protein Groups	Protein Group Accessions	Modifications	ΔCn	Area	q-Value	PEP	XCorr	Charge	MH+ [Da]	ΔM [ppm]	RT [min]	# Missed Cleavages
	High	WVAVVVPSGQEQR	2	1	1	P01891		0	78487.8	0	0.002222	2.69943	2	1454.78	5.51103	30.7301	0
	High	DGEDQTQDTELVETRPAGDGTFQK	2	39	2	P01891;Q5SRN7		0	326414	0.007	0.06156	2.38406	3	2637.21	5.66834	26.7301	0
Q8NBL1	Protein O-glucosyltransferase 1 OS=Homo sapiens GN=POGLUT1 PE=1 SV=1 - [PGLT1_HUMAN]	7.02449	5.36	1	2	2	4	166236	392	46.1593	8.71924
	A2	Sequence	# PSMs	# Proteins	# Protein Groups	Protein Group Accessions	Modifications	ΔCn	Area	q-Value	PEP	XCorr	Charge	MH+ [Da]	ΔM [ppm]	RT [min]	# Missed Cleavages
	High	ANDDVAQEIAER	3	1	1	Q8NBL1		0	306370	0	0.0002383	3.22542	2	1330.63	4.80001	27.0439	0
	High	DVHLVDHcK	1	1	1	Q8NBL1	C8(Carbamidomethyl)	0	26102.4	0.007	0.08491	1.56905	2	1122.54	4.86058	17.8609	0
H0YIG3	Keratin, type II cytoskeletal 72 (Fragment) OS=Homo sapiens GN=KRT72 PE=4 SV=1 - [H0YIG3_HUMAN]	5.95866	6.25	9	1	1	2	5513.44	192	21.7496	11.1948
	A2	Sequence	# PSMs	# Proteins	# Protein Groups	Protein Group Accessions	Modifications	ΔCn	Area	q-Value	PEP	XCorr	Charge	MH+ [Da]	ΔM [ppm]	RT [min]	# Missed Cleavages
	High	FLEQQNQVLETK	2	9	1	H0YIG3		0	5513.44	0	4.949e-06	3.01215	2	1476.77	3.54992	27.6271	0
Q8NC51-4	Isoform 4 of Plasminogen activator inhibitor 1 RNA-binding protein OS=Homo sapiens GN=SERBP1 - [PAIRB_HUMAN]	5.3629	6.98	4	2	2	2	173585	387	42.4013	8.44092
	A2	Sequence	# PSMs	# Proteins	# Protein Groups	Protein Group Accessions	Modifications	ΔCn	Area	q-Value	PEP	XCorr	Charge	MH+ [Da]	ΔM [ppm]	RT [min]	# Missed Cleavages
	High	SAAQAAAQTNSNAAGK	1	4	1	Q8NC51-4		0	81969	0	0.0005008	3.18384	2	1460.72	6.87221	14.0348	0
	High	RPDQQLQGEGK	1	4	1	Q8NC51-4		0	265202	0	0.008547	2.17906	2	1255.64	3.17816	15.1947	0
P02538	Keratin, type II cytoskeletal 6A OS=Homo sapiens GN=KRT6A PE=1 SV=3 - [K2C6A_HUMAN]	4.99093	3.55	8	1	2	2	61787.6	564	60.0083	8.00146
	A2	Sequence	# PSMs	# Proteins	# Protein Groups	Protein Group Accessions	Modifications	ΔCn	Area	q-Value	PEP	XCorr	Charge	MH+ [Da]	ΔM [ppm]	RT [min]	# Missed Cleavages
	High	NKYEDEINKR	1	11	3	P02538;P04264;P05787		0	90600	0	0.004333	2.8539	3	1308.66	3.4274	19.428	2
	High	YEELQVTAGR	1	3	1	P02538		0	32975.2	0	0.0128	2.13702	2	1165.59	3.93086	25.201	0
D6RF44	Heterogeneous nuclear ribonucleoprotein D0 (Fragment) OS=Homo sapiens GN=HNRNPD PE=2 SV=1 - [D6RF44_HUMAN]	4.94686	12.5	10	1	1	2	84753.3	112	12.6325	8.57275
	A2	Sequence	# PSMs	# Proteins	# Protein Groups	Protein Group Accessions	Modifications	ΔCn	Area	q-Value	PEP	XCorr	Charge	MH+ [Da]	ΔM [ppm]	RT [min]	# Missed Cleavages
	High	IFVGGLSPDTPEEK	2	10	1	D6RF44		0	84753.3	0	1.986e-05	3.11492	2	1488.77	6.21338	30.5287	0
Q9UBW5-2	Isoform 2 of Bridging integrator 2 OS=Homo sapiens GN=BIN2 - [BIN2_HUMAN]	4.47279	1.31	3	1	1	2	3.16751e+06	533	57.995	5.32568
	A2	Sequence	# PSMs	# Proteins	# Protein Groups	Protein Group Accessions	Modifications	ΔCn	Area	q-Value	PEP	XCorr	Charge	MH+ [Da]	ΔM [ppm]	RT [min]	# Missed Cleavages
	High	KmEDKEK	2	3	1	Q9UBW5-2	M2(Oxidation)	0	3.16751e+06	0.007	0.09589	2.25203	2	923.451	0.647569	12.523	2
P05787	Keratin, type II cytoskeletal 8 OS=Homo sapiens GN=KRT8 PE=1 SV=7 - [K2C8_HUMAN]	4.45608	4.14	7	1	2	2	55830.9	483	53.6711	5.59229
	A2	Sequence	# PSMs	# Proteins	# Protein Groups	Protein Group Accessions	Modifications	ΔCn	Area	q-Value	PEP	XCorr	Charge	MH+ [Da]	ΔM [ppm]	RT [min]	# Missed Cleavages
	High	NKYEDEINKR	1	11	3	P02538;P04264;P05787		0	90600	0	0.004333	2.8539	3	1308.66	3.4274	19.428	2
	High	YEELQSLAGK	1	2	1	P05787		0	21061.7	0	0.001569	1.60218	2	1137.58	3.96119	27.4901	0
Q5SRN7	HLA class I histocompatibility antigen, A-68 alpha chain OS=Homo sapiens GN=HLA-A PE=2 SV=2 - [Q5SRN7_HUMAN]	4.30642	12.37	79	1	2	3	188197	299	34.1897	5.66846
	A2	Sequence	# PSMs	# Proteins	# Protein Groups	Protein Group Accessions	Modifications	ΔCn	Area	q-Value	PEP	XCorr	Charge	MH+ [Da]	ΔM [ppm]	RT [min]	# Missed Cleavages
	High	DGEDQTQDTELVETRPAGDGTFQK	2	39	2	P01891;Q5SRN7		0	326414	0.007	0.06156	2.38406	3	2637.21	5.66834	26.7301	0
	High	WAAVVVPSGEEQR	1	61	1	Q5SRN7		0	49979.5	0.009	0.1384	1.92236	2	1427.73	3.84712	29.5773	0
I3L1U9	Actin, cytoplasmic 2, N-terminally processed (Fragment) OS=Homo sapiens GN=ACTG1 PE=2 SV=1 - [I3L1U9_HUMAN]	3.76712	9.81	23	2	2	2	33363.5	214	23.83	5.43994
	A2	Sequence	# PSMs	# Proteins	# Protein Groups	Protein Group Accessions	Modifications	ΔCn	Area	q-Value	PEP	XCorr	Charge	MH+ [Da]	ΔM [ppm]	RT [min]	# Missed Cleavages
	High	GYSFTTTAER	1	4	1	I3L1U9		0	40347.6	0	0.006208	2.13232	2	1132.53	5.55341	25.4812	0
	High	DSYVGDEAQSK	1	22	1	I3L1U9		0	26379.4	0.002	0.03595	1.6348	2	1198.53	4.97655	18.0169	0
Q6UXK5	Leucine-rich repeat neuronal protein 1 OS=Homo sapiens GN=LRRN1 PE=1 SV=1 - [LRRN1_HUMAN]	3.52838	1.12	1	1	1	2	1.03989e+06	716	80.665	6.15088
	A2	Sequence	# PSMs	# Proteins	# Protein Groups	Protein Group Accessions	Modifications	ΔCn	Area	q-Value	PEP	XCorr	Charge	MH+ [Da]	ΔM [ppm]	RT [min]	# Missed Cleavages
	High	ScVNVTTK	2	1	1	Q6UXK5	C2(Carbamidomethyl)	0	1.03989e+06	0.007	0.1142	1.76848	2	908.453	2.66962	14.0942	0
A8MT79	Putative zinc-alpha-2-glycoprotein-like 1 OS=Homo sapiens PE=5 SV=2 - [ZAGL1_HUMAN]	2.84986	4.9	2	1	1	1	93883.9	204	22.9655	6.30322
	A2	Sequence	# PSMs	# Proteins	# Protein Groups	Protein Group Accessions	Modifications	ΔCn	Area	q-Value	PEP	XCorr	Charge	MH+ [Da]	ΔM [ppm]	RT [min]	# Missed Cleavages
	High	AGEVQEPELR	1	2	1	A8MT79		0	93883.9	0.002	0.0333	2.84986	2	1127.57	3.41827	23.1478	0
Q7KZF4	Staphylococcal nuclease domain-containing protein 1 OS=Homo sapiens GN=SND1 PE=1 SV=1 - [SND1_HUMAN]	2.81821	1.76	1	1	1	1	79687.7	910	101.934	7.1665
	A2	Sequence	# PSMs	# Proteins	# Protein Groups	Protein Group Accessions	Modifications	ΔCn	Area	q-Value	PEP	XCorr	Charge	MH+ [Da]	ΔM [ppm]	RT [min]	# Missed Cleavages
	High	EADGSETPEPFAAEAK	1	1	1	Q7KZF4		0	79687.7	0	0.001428	2.81821	2	1648.74	3.12839	26.4591	0
E9PN91	Elongation factor 1-delta OS=Homo sapiens GN=EEF1D PE=2 SV=1 - [E9PN91_HUMAN]	2.78682	11.32	14	1	1	1	47061.8	106	11.6088	6.80029
	A2	Sequence	# PSMs	# Proteins	# Protein Groups	Protein Group Accessions	Modifications	ΔCn	Area	q-Value	PEP	XCorr	Charge	MH+ [Da]	ΔM [ppm]	RT [min]	# Missed Cleavages
	High	IASLEVENQSLR	1	14	1	E9PN91		0	47061.8	0	0.0003363	2.78682	2	1358.73	4.21024	28.2905	0
B8ZZ09	LUC7-like (S. cerevisiae) (Fragment) OS=Homo sapiens GN=LUC7L PE=2 SV=1 - [B8ZZ09_HUMAN]	2.73697	17.86	6	1	1	1	37494.5	84	9.47289	5.021
	A2	Sequence	# PSMs	# Proteins	# Protein Groups	Protein Group Accessions	Modifications	ΔCn	Area	q-Value	PEP	XCorr	Charge	MH+ [Da]	ΔM [ppm]	RT [min]	# Missed Cleavages
	High	AEQLGAEGNVDESQK	1	6	1	B8ZZ09		0	37494.5	0	0.002469	2.73697	2	1574.73	3.45297	20.0203	0
O60884	DnaJ homolog subfamily A member 2 OS=Homo sapiens GN=DNAJA2 PE=1 SV=1 - [DNJA2_HUMAN]	2.57125	7.77	2	3	3	3	108059	412	45.7166	6.48096
	A2	Sequence	# PSMs	# Proteins	# Protein Groups	Protein Group Accessions	Modifications	ΔCn	Area	q-Value	PEP	XCorr	Charge	MH+ [Da]	ΔM [ppm]	RT [min]	# Missed Cleavages
	High	EYHPDKNPNAGDKFK	1	1	1	O60884		0	85491.1	0.001	0.02394	1.78839	3	1759.85	5.78428	17.7271	2
	High	VSLEDLYNGK	1	2	1	O60884		0	96827.7	0.003	0.0466	2.57125	2	1137.58	4.39041	32.313	0
	High	YGEQGLR	1	1	1	O60884		0	141859	0.007	0.09066	1.42964	2	822.413	3.38553	19.0237	0
Q7Z2W4-3	Isoform 3 of Zinc finger CCCH-type antiviral protein 1 OS=Homo sapiens GN=ZC3HAV1 - [ZCCHV_HUMAN]	2.54254	2.4	4	1	1	1	37910.6	624	67.5476	8.71924
	A2	Sequence	# PSMs	# Proteins	# Protein Groups	Protein Group Accessions	Modifications	ΔCn	Area	q-Value	PEP	XCorr	Charge	MH+ [Da]	ΔM [ppm]	RT [min]	# Missed Cleavages
	High	ATDLGGTSQAGTSQR	1	4	1	Q7Z2W4-3		0	37910.6	0	0.0006096	2.54254	2	1449.7	4.5659	17.1748	0
Q6NZI2	Polymerase I and transcript release factor OS=Homo sapiens GN=PTRF PE=1 SV=1 - [PTRF_HUMAN]	2.3862	2.82	1	1	1	1	78425	390	43.4498	5.60498
	A2	Sequence	# PSMs	# Proteins	# Protein Groups	Protein Group Accessions	Modifications	ΔCn	Area	q-Value	PEP	XCorr	Charge	MH+ [Da]	ΔM [ppm]	RT [min]	# Missed Cleavages
	High	AHATTSNTVSK	1	1	1	Q6NZI2		0	78425	0	0.004594	2.3862	2	1116.57	5.32774	8.58863	0
Q13247-3	Isoform SRP55-3 of Serine/arginine-rich splicing factor 6 OS=Homo sapiens GN=SRSF6 - [SRSF6_HUMAN]	2.29337	2.69	2	1	1	1	30457.2	335	38.3956	11.0044
	A2	Sequence	# PSMs	# Proteins	# Protein Groups	Protein Group Accessions	Modifications	ΔCn	Area	q-Value	PEP	XCorr	Charge	MH+ [Da]	ΔM [ppm]	RT [min]	# Missed Cleavages
	High	TNEGVIEFR	1	2	1	Q13247-3		0	30457.2	0.007	0.09294	2.29337	2	1064.54	4.36276	28.7449	0
P26641	Elongation factor 1-gamma OS=Homo sapiens GN=EEF1G PE=1 SV=3 - [EF1G_HUMAN]	2.25644	2.97	2	1	1	1	39705.5	437	50.0871	6.66846
	A2	Sequence	# PSMs	# Proteins	# Protein Groups	Protein Group Accessions	Modifications	ΔCn	Area	q-Value	PEP	XCorr	Charge	MH+ [Da]	ΔM [ppm]	RT [min]	# Missed Cleavages
	High	ALIAAQYSGAQVR	1	2	1	P26641		0	39705.5	0	0.002831	2.25644	2	1347.75	5.96402	27.6645	0
H0Y394	Vigilin (Fragment) OS=Homo sapiens GN=HDLBP PE=4 SV=1 - [H0Y394_HUMAN]	2.2215	1.13	3	1	1	1	48775.4	973	108.776	7.79639
	A2	Sequence	# PSMs	# Proteins	# Protein Groups	Protein Group Accessions	Modifications	ΔCn	Area	q-Value	PEP	XCorr	Charge	MH+ [Da]	ΔM [ppm]	RT [min]	# Missed Cleavages
	High	VKELQAEQEDR	1	3	1	H0Y394		0	48775.4	0	0.01524	2.2215	2	1344.68	5.18289	17.3981	1
Q96MH2	Protein HEXIM2 OS=Homo sapiens GN=HEXIM2 PE=1 SV=1 - [HEXI2_HUMAN]	2.16534	3.85	1	1	1	1	19820.9	286	32.3986	6.55127
	A2	Sequence	# PSMs	# Proteins	# Protein Groups	Protein Group Accessions	Modifications	ΔCn	Area	q-Value	PEP	XCorr	Charge	MH+ [Da]	ΔM [ppm]	RT [min]	# Missed Cleavages
	High	QVEELAAEVQR	1	1	1	Q96MH2		0	19820.9	0.007	0.09565	2.16534	2	1271.67	5.21026	26.334	0
O43150-2	Isoform 2 of Arf-GAP with SH3 domain, ANK repeat and PH domain-containing protein 2 OS=Homo sapiens GN=ASAP2 - [ASAP2_HUMAN]	2.07252	0.83	2	1	1	1	127426	961	106.915	6.49365
	A2	Sequence	# PSMs	# Proteins	# Protein Groups	Protein Group Accessions	Modifications	ΔCn	Area	q-Value	PEP	XCorr	Charge	MH+ [Da]	ΔM [ppm]	RT [min]	# Missed Cleavages
	High	EIISEVQR	1	2	1	O43150-2		0	127426	0.007	0.1083	2.07252	2	973.535	3.85243	27.2523	0
F5H442	Tumor susceptibility gene 101 protein OS=Homo sapiens GN=TSG101 PE=2 SV=1 - [F5H442_HUMAN]	2.06872	2.74	2	1	1	1	51240	365	40.8917	5.30029
	A2	Sequence	# PSMs	# Proteins	# Protein Groups	Protein Group Accessions	Modifications	ΔCn	Area	q-Value	PEP	XCorr	Charge	MH+ [Da]	ΔM [ppm]	RT [min]	# Missed Cleavages
	High	ETVNVITLYK	1	2	1	F5H442		0	51240	0.007	0.08056	2.06872	2	1179.67	4.47807	32.6468	0
Q15599-2	Isoform 2 of Na(+)/H(+) exchange regulatory cofactor NHE-RF2 OS=Homo sapiens GN=SLC9A3R2 - [NHRF2_HUMAN]	2.06249	4.29	2	1	1	1	45745.5	326	36.1314	8.20654
	A2	Sequence	# PSMs	# Proteins	# Protein Groups	Protein Group Accessions	Modifications	ΔCn	Area	q-Value	PEP	XCorr	Charge	MH+ [Da]	ΔM [ppm]	RT [min]	# Missed Cleavages
	High	RVEPGSPAEAAALR	1	2	1	Q15599-2		0	45745.5	0.007	0.09381	2.06249	2	1423.77	4.89762	23.7817	1
B4DX42	Steroidogenic factor 1 OS=Homo sapiens GN=SF1 PE=2 SV=1 - [B4DX42_HUMAN]	2.05766	2.31	8	1	1	1	48351.6	433	46.391	9.34912
	A2	Sequence	# PSMs	# Proteins	# Protein Groups	Protein Group Accessions	Modifications	ΔCn	Area	q-Value	PEP	XCorr	Charge	MH+ [Da]	ΔM [ppm]	RT [min]	# Missed Cleavages
	High	SITNTTVcTK	1	8	1	B4DX42	C8(Carbamidomethyl)	0	48351.6	0	0.007462	2.05766	2	1124.57	4.5019	18.845	0
E9PNW0	Nucleosome assembly protein 1-like 4 (Fragment) OS=Homo sapiens GN=NAP1L4 PE=2 SV=1 - [E9PNW0_HUMAN]	2.04464	9.35	28	1	1	1	72281.2	107	12.2423	8.1626
	A2	Sequence	# PSMs	# Proteins	# Protein Groups	Protein Group Accessions	Modifications	ΔCn	Area	q-Value	PEP	XCorr	Charge	MH+ [Da]	ΔM [ppm]	RT [min]	# Missed Cleavages
	High	FYEEVHDLER	1	28	1	E9PNW0		0	72281.2	0.007	0.09943	2.04464	2	1336.62	4.39687	26.8133	0
Q5T6W2	Heterogeneous nuclear ribonucleoprotein K (Fragment) OS=Homo sapiens GN=HNRNPK PE=2 SV=1 - [Q5T6W2_HUMAN]	1.99964	4.49	5	1	1	1	91750.8	379	41.7807	5.59229
	A2	Sequence	# PSMs	# Proteins	# Protein Groups	Protein Group Accessions	Modifications	ΔCn	Area	q-Value	PEP	XCorr	Charge	MH+ [Da]	ΔM [ppm]	RT [min]	# Missed Cleavages
	High	TDYNASVSVPDSSGPER	1	5	1	Q5T6W2		0	91750.8	0.002	0.02699	1.99964	2	1780.81	5.36256	24.8915	0
E7EPB3	60S ribosomal protein L14 OS=Homo sapiens GN=RPL14 PE=2 SV=1 - [E7EPB3_HUMAN]	1.95727	9.68	2	1	1	1	30145.9	124	14.5486	10.2134
	A2	Sequence	# PSMs	# Proteins	# Protein Groups	Protein Group Accessions	Modifications	ΔCn	Area	q-Value	PEP	XCorr	Charge	MH+ [Da]	ΔM [ppm]	RT [min]	# Missed Cleavages
	High	VAYVSFGPHAGK	1	2	1	E7EPB3		0	30145.9	0	0.016	1.95727	2	1232.65	4.53775	26.8578	0
O75818-2	Isoform 2 of Ribonuclease P protein subunit p40 OS=Homo sapiens GN=RPP40 - [RPP40_HUMAN]	1.95351	2.65	2	1	1	1	147670	340	39.3018	7.00537
	A2	Sequence	# PSMs	# Proteins	# Protein Groups	Protein Group Accessions	Modifications	ΔCn	Area	q-Value	PEP	XCorr	Charge	MH+ [Da]	ΔM [ppm]	RT [min]	# Missed Cleavages
	High	YQIQEHQPK	1	2	1	O75818-2		0	147670	0.007	0.1191	1.95351	2	1170.6	5.7664	18.3063	0
Q6P6C2-3	Isoform 3 of RNA demethylase ALKBH5 OS=Homo sapiens GN=ALKBH5 - [ALKB5_HUMAN]	1.95339	3.92	3	1	1	1	55096.5	383	43.022	9.15869
	A2	Sequence	# PSMs	# Proteins	# Protein Groups	Protein Group Accessions	Modifications	ΔCn	Area	q-Value	PEP	XCorr	Charge	MH+ [Da]	ΔM [ppm]	RT [min]	# Missed Cleavages
	High	SLSSSVLPPSYASDR	1	3	1	Q6P6C2-3		0	55096.5	0.007	0.117	1.95339	2	1565.79	4.32358	29.3336	0
C9IZL7	Non-POU domain-containing octamer-binding protein (Fragment) OS=Homo sapiens GN=NONO PE=2 SV=1 - [C9IZL7_HUMAN]	1.9031	3.86	5	1	1	1	22348.8	207	23.6583	9.80322
	A2	Sequence	# PSMs	# Proteins	# Protein Groups	Protein Group Accessions	Modifications	ΔCn	Area	q-Value	PEP	XCorr	Charge	MH+ [Da]	ΔM [ppm]	RT [min]	# Missed Cleavages
	High	AGEVFIHK	1	5	1	C9IZL7		0	22348.8	0.002	0.03425	1.9031	2	900.496	1.89862	21.8035	0
P81605	Dermcidin OS=Homo sapiens GN=DCD PE=1 SV=2 - [DCD_HUMAN]	1.83726	10	2	1	1	1	58238	110	11.2768	6.53662
	A2	Sequence	# PSMs	# Proteins	# Protein Groups	Protein Group Accessions	Modifications	ΔCn	Area	q-Value	PEP	XCorr	Charge	MH+ [Da]	ΔM [ppm]	RT [min]	# Missed Cleavages
	High	ENAGEDPGLAR	1	2	1	P81605		0	58238	0.007	0.06933	1.83726	2	1128.53	4.92288	18.658	0
O75844	CAAX prenyl protease 1 homolog OS=Homo sapiens GN=ZMPSTE24 PE=1 SV=2 - [FACE1_HUMAN]	1.82252	2.32	1	1	1	1	38445.4	475	54.7775	7.48877
	A2	Sequence	# PSMs	# Proteins	# Protein Groups	Protein Group Accessions	Modifications	ΔCn	Area	q-Value	PEP	XCorr	Charge	MH+ [Da]	ΔM [ppm]	RT [min]	# Missed Cleavages
	High	NEEEGNSEEIK	1	1	1	O75844		0	38445.4	0	0.001074	1.82252	2	1277.56	4.58689	16.1996	0
Q9NW25	Single stranded DNA binding protein 3, isoform CRA_c OS=Homo sapiens GN=SSBP3 PE=2 SV=1 - [Q9NW25_HUMAN]	1.79453	6.12	4	1	1	1	48687.3	278	28.2189	7.73779
	A2	Sequence	# PSMs	# Proteins	# Protein Groups	Protein Group Accessions	Modifications	ΔCn	Area	q-Value	PEP	XCorr	Charge	MH+ [Da]	ΔM [ppm]	RT [min]	# Missed Cleavages
	High	NSPNNISGISNPPGTPR	1	4	1	Q9NW25		0	48687.3	0	0.004808	1.79453	2	1721.87	6.87887	24.9364	0
Q86YZ3	Hornerin OS=Homo sapiens GN=HRNR PE=1 SV=2 - [HORN_HUMAN]	1.73519	1.68	1	1	1	1	25773.5	2850	282.228	10.0376
	A2	Sequence	# PSMs	# Proteins	# Protein Groups	Protein Group Accessions	Modifications	ΔCn	Area	q-Value	PEP	XCorr	Charge	MH+ [Da]	ΔM [ppm]	RT [min]	# Missed Cleavages
	High	GPYESGSGHSSGLGHR	1	1	1	Q86YZ3		0	25773.5	0	0.01534	1.73519	2	1584.72	4.46905	16.5957	0
P47914	60S ribosomal protein L29 OS=Homo sapiens GN=RPL29 PE=1 SV=2 - [RL29_HUMAN]	1.73498	9.43	1	1	1	1	43229.3	159	17.7411	11.6636
	A2	Sequence	# PSMs	# Proteins	# Protein Groups	Protein Group Accessions	Modifications	ΔCn	Area	q-Value	PEP	XCorr	Charge	MH+ [Da]	ΔM [ppm]	RT [min]	# Missed Cleavages
	High	AQAAAPASVPAQAPK	1	1	1	P47914		0	43229.3	0	0.01066	1.73498	2	1377.75	2.48914	20.4308	0
B4DS13	Eukaryotic translation initiation factor 4B OS=Homo sapiens GN=EIF4B PE=2 SV=1 - [B4DS13_HUMAN]	1.6715	2.8	3	1	1	1	44420.7	572	64.7671	6.12549
	A2	Sequence	# PSMs	# Proteins	# Protein Groups	Protein Group Accessions	Modifications	ΔCn	Area	q-Value	PEP	XCorr	Charge	MH+ [Da]	ΔM [ppm]	RT [min]	# Missed Cleavages
	High	TGSESSQTGTSTTSSR	1	3	1	B4DS13		0	44420.7	0	0.0154	1.6715	2	1573.7	5.65605	10.9939	0
A5PLL1	Ankyrin repeat domain-containing protein 34B OS=Homo sapiens GN=ANKRD34B PE=2 SV=3 - [AN34B_HUMAN]	0	1.36	1	1	1	1	205614	514	56.379	7.7085
	A2	Sequence	# PSMs	# Proteins	# Protein Groups	Protein Group Accessions	Modifications	ΔCn	Area	q-Value	PEP	XCorr	Charge	MH+ [Da]	ΔM [ppm]	RT [min]	# Missed Cleavages
	High	KPALAPK	1	1	1	A5PLL1		0	205614	0.008	0.1291	0.360042	2	724.473	2.07019	37.4463	0
B7Z5C0	DnaJ homolog subfamily A member 1 OS=Homo sapiens GN=DNAJA1 PE=2 SV=1 - [B7Z5C0_HUMAN]	0	5.42	3	1	1	1	41243.6	240	27.5258	5.93506
	A2	Sequence	# PSMs	# Proteins	# Protein Groups	Protein Group Accessions	Modifications	ΔCn	Area	q-Value	PEP	XCorr	Charge	MH+ [Da]	ΔM [ppm]	RT [min]	# Missed Cleavages
	High	TIVITSHPGQIVK	1	3	1	B7Z5C0		0	41243.6	0.003	0.04928	1.52927	2	1392.82	2.79676	26.4141	0
C9J5V9	Nuclease-sensitive element-binding protein 1 (Fragment) OS=Homo sapiens GN=YBX1 PE=2 SV=1 - [C9J5V9_HUMAN]	0	13.43	3	1	1	1	47066	216	23.5836	10.2573
	A2	Sequence	# PSMs	# Proteins	# Protein Groups	Protein Group Accessions	Modifications	ΔCn	Area	q-Value	PEP	XCorr	Charge	MH+ [Da]	ΔM [ppm]	RT [min]	# Missed Cleavages
	High	NYQQNYQNSESGEKNEGSESAPEGQAQQR	1	3	1	C9J5V9		0	47066	0.007	0.09115	1.94745	3	3257.41	3.30518	19.6393	1
C9JKR2	Albumin, isoform CRA_k OS=Homo sapiens GN=ALB PE=2 SV=1 - [C9JKR2_HUMAN]	0	6.47	6	2	2	2	60243.8	417	47.2567	6.354
	A2	Sequence	# PSMs	# Proteins	# Protein Groups	Protein Group Accessions	Modifications	ΔCn	Area	q-Value	PEP	XCorr	Charge	MH+ [Da]	ΔM [ppm]	RT [min]	# Missed Cleavages
	High	YIcENQDSISSK	1	6	1	C9JKR2	C3(Carbamidomethyl)	0	74485.3	0	0.003145	1.58086	2	1443.65	3.42532	21.1401	0
	High	KVPQVSTPTLVEVSR	1	6	1	C9JKR2		0	46002.3	0	0.005863	1.40299	2	1639.95	6.23455	29.2369	1
E7EX53	Ribosomal protein L15 (Fragment) OS=Homo sapiens GN=RPL15 PE=2 SV=1 - [E7EX53_HUMAN]	0	6.77	4	1	1	1	19979.4	133	15.7125	11.0044
	A2	Sequence	# PSMs	# Proteins	# Protein Groups	Protein Group Accessions	Modifications	ΔCn	Area	q-Value	PEP	XCorr	Charge	MH+ [Da]	ΔM [ppm]	RT [min]	# Missed Cleavages
	High	SLQSVAEER	1	4	1	E7EX53		0	19979.4	0.003	0.04676	1.5286	2	1018.52	3.70921	22.7643	0
F8VZA3	60S ribosomal protein L6 (Fragment) OS=Homo sapiens GN=RPL6 PE=2 SV=1 - [F8VZA3_HUMAN]	0	12.38	5	1	1	1	41825	105	11.5635	10.4624
	A2	Sequence	# PSMs	# Proteins	# Protein Groups	Protein Group Accessions	Modifications	ΔCn	Area	q-Value	PEP	XCorr	Charge	MH+ [Da]	ΔM [ppm]	RT [min]	# Missed Cleavages
	High	VLATVTKPVGGDK	1	5	1	F8VZA3		0	41825	0.008	0.1242	1.54038	2	1284.76	4.46066	20.7189	0
P12004	Proliferating cell nuclear antigen OS=Homo sapiens GN=PCNA PE=1 SV=1 - [PCNA_HUMAN]	0	7.28	1	1	1	1		261	28.7503	4.69092
	A2	Sequence	# PSMs	# Proteins	# Protein Groups	Protein Group Accessions	Modifications	ΔCn	Area	q-Value	PEP	XCorr	Charge	MH+ [Da]	ΔM [ppm]	RT [min]	# Missed Cleavages
	High	DLSHIGDAVVIScAKDGVK	1	1	1	P12004	C13(Carbamidomethyl)	0	0	0.002	0.03345	1.0807	3	1984.03	6.84737	34.2263	1
P29966	Myristoylated alanine-rich C-kinase substrate OS=Homo sapiens GN=MARCKS PE=1 SV=4 - [MARCS_HUMAN]	0	4.52	1	1	1	1	44643.1	332	31.5359	4.44971
	A2	Sequence	# PSMs	# Proteins	# Protein Groups	Protein Group Accessions	Modifications	ΔCn	Area	q-Value	PEP	XCorr	Charge	MH+ [Da]	ΔM [ppm]	RT [min]	# Missed Cleavages
	High	AEDGATPSPSNETPK	1	1	1	P29966		0	44643.1	0.002	0.02963	1.45458	2	1500.69	4.63036	17.4461	0
Q15120	[Pyruvate dehydrogenase [lipoamide]] kinase isozyme 3, mitochondrial OS=Homo sapiens GN=PDK3 PE=1 SV=1 - [PDK3_HUMAN]	0	3.94	2	1	1	1	28189.6	406	46.9091	8.36768
	A2	Sequence	# PSMs	# Proteins	# Protein Groups	Protein Group Accessions	Modifications	ΔCn	Area	q-Value	PEP	XCorr	Charge	MH+ [Da]	ΔM [ppm]	RT [min]	# Missed Cleavages
	High	TTPEADDWSNPSSEPR	1	2	1	Q15120		0	28189.6	0.007	0.1014	0.804681	2	1788.78	5.15631	25.3578	0
Q8WXD0-2	Isoform 2 of Relaxin receptor 2 OS=Homo sapiens GN=RXFP2 - [RXFP2_HUMAN]	0	1.92	2	1	1	1		730	83.6805	8.73389
	A2	Sequence	# PSMs	# Proteins	# Protein Groups	Protein Group Accessions	Modifications	ΔCn	Area	q-Value	PEP	XCorr	Charge	MH+ [Da]	ΔM [ppm]	RT [min]	# Missed Cleavages
	High	mFQPmKNLSHIYFK	1	2	1	Q8WXD0-2	M1(Oxidation); M5(Oxidation)	0	0	0.007	0.1171	1.27815	4	1815.9	2.07249	25.8283	1
Q99848	Probable rRNA-processing protein EBP2 OS=Homo sapiens GN=EBNA1BP2 PE=1 SV=2 - [EBP2_HUMAN]	0	3.27	2	1	1	1	23233.8	306	34.8304	10.0962
	A2	Sequence	# PSMs	# Proteins	# Protein Groups	Protein Group Accessions	Modifications	ΔCn	Area	q-Value	PEP	XCorr	Charge	MH+ [Da]	ΔM [ppm]	RT [min]	# Missed Cleavages
	High	ESYDDVSSFR	1	2	1	Q99848		0	23233.8	0.001	0.02285	0.891804	2	1204.52	4.09945	26.9424	0
Q9Y6X8	Zinc fingers and homeoboxes protein 2 OS=Homo sapiens GN=ZHX2 PE=1 SV=1 - [ZHX2_HUMAN]	0	2.15	1	1	1	1		837	92.2498	6.85889
